# Supplementary material for: Potential Muscle-Related Biomarkers in Predicting Curve Progression to the Surgical Threshold in Adolescent Idiopathic Scoliosis—A Pilot Proteomic Study Comparing Four Non-Progressive vs. Four Progressive Patients vs. A Control Cohort
Source: J Clin Med. 2021 Oct 25;10(21):4927. doi: 10.3390/jcm10214927 (PMC8584606; doi:10.3390/jcm10214927)
Supplement: Supplementary file 1 [file jcm-10-04927-s001.zip › Table S1.xlsx]

## Sheet: Table S1
Table S1 All identified proteins with quantitative data
Protein_ID	Description	Mass	Uniq_Pep_Num	Uniq_Spec_Num	Mean_Ratio_NP-VS-CTRL	Pvalue_NP-VS-CTRL	Mean_Ratio_P-VS-CTRL	Pvalue_P-VS-CTRL	Mean_Ratio_P-VS-NP	Pvalue_P-VS-NP
sp|P48643|TCPE_HUMAN	T-complex protein 1 subunit epsilon OS=Homo sapiens GN=CCT5 PE=1 SV=1	60071	3	4	1.26	0.05369	1.63	0.008989	1.28	0.005963
sp|P24387|CRHBP_HUMAN	Corticotropin-releasing factor-binding protein OS=Homo sapiens GN=CRHBP PE=1 SV=2	36730.3	2	2	1.18	0.04223	0.94	0.3454	0.79	0.04472
sp|P35908|K22E_HUMAN	Keratin, type II cytoskeletal 2 epidermal OS=Homo sapiens GN=KRT2 PE=1 SV=2	65660.3	3	3	0.72	0.04204	1.04	0.6124	1.43	0.02307
sp|P18428|LBP_HUMAN	Lipopolysaccharide-binding protein OS=Homo sapiens GN=LBP PE=1 SV=3	53503	12	77	1.02	0.1423	1.11	0.002229	1.07	0.0006939
sp|Q4LDE5|SVEP1_HUMAN	Sushi, von Willebrand factor type A, EGF and pentraxin domain-containing protein 1 OS=Homo sapiens GN=SVEP1 PE=1 SV=3	404663	5	7	0.78	0.006021	1.01	0.9615	1.26	0.01462
sp|Q92736|RYR2_HUMAN	Ryanodine receptor 2 OS=Homo sapiens GN=RYR2 PE=1 SV=3	569320	1	1	3.64	0.9333	7.28	0.01294	7.85	0.005078
sp|P62495|ERF1_HUMAN	Eukaryotic peptide chain release factor subunit 1 OS=Homo sapiens GN=ETF1 PE=1 SV=3	49210.2	1	1	0.99	0.8259	1.52	0.006903	1.56	0.05051
sp|Q12931|TRAP1_HUMAN	Heat shock protein 75 kDa, mitochondrial OS=Homo sapiens GN=TRAP1 PE=1 SV=3	80326.8	1	3	1.38	0.034	3.29	0.0006471	2.36	0.0003098
sp|P07099|HYEP_HUMAN	Epoxide hydrolase 1 OS=Homo sapiens GN=EPHX1 PE=1 SV=1	53125	1	8	1.19	0.3464	0.56	0.1423	0.48	0.0968
sp|Q8NE00|TM104_HUMAN	Transmembrane protein 104 OS=Homo sapiens GN=TMEM104 PE=1 SV=2	56308.7	1	1	0.2	-	0.18	-	0	-
sp|Q8TE73|DYH5_HUMAN	Dynein heavy chain 5, axonemal OS=Homo sapiens GN=DNAH5 PE=1 SV=3	532486	1	1	1.24	0.009041	1.07	0.4743	0.85	0.07049
sp|Q16822|PCKGM_HUMAN	Phosphoenolpyruvate carboxykinase [GTP], mitochondrial OS=Homo sapiens GN=PCK2 PE=1 SV=3	71464.9	1	4	0.75	0.1784	0.63	0.136	1.06	0.9585
sp|B2RTY4|MYO9A_HUMAN	Unconventional myosin-IXa OS=Homo sapiens GN=MYO9A PE=1 SV=2	294899	1	3	0.47	0.07163	0.31	0.02785	0.65	0.006836
sp|P29122|PCSK6_HUMAN	Proprotein convertase subtilisin/kexin type 6 OS=Homo sapiens GN=PCSK6 PE=1 SV=1	109526	1	2	1	0.8928	1.17	0.03687	1.16	0.03989
sp|Q9H6N6|MYH16_HUMAN	Putative uncharacterized protein MYH16 OS=Homo sapiens GN=MYH16 PE=1 SV=2	128421	1	1	0.5	0.06771	0.33	0.03036	0.64	0.04314
sp|Q96KP4|CNDP2_HUMAN	Cytosolic non-specific dipeptidase OS=Homo sapiens GN=CNDP2 PE=1 SV=2	53169	1	1	1.08	0.2729	1.37	0.00173	1.26	0.03996
sp|Q13177|PAK2_HUMAN	Serine/threonine-protein kinase PAK 2 OS=Homo sapiens GN=PAK2 PE=1 SV=3	58273	1	1	0.6	0.03214	1.67	0.1696	2.83	0.03376
sp|P10451|OSTP_HUMAN	Osteopontin OS=Homo sapiens GN=SPP1 PE=1 SV=1	35554.3	1	2	0.87	0.2292	1.22	0.1625	1.37	4.233e-05
sp|Q9NP97|DLRB1_HUMAN	Dynein light chain roadblock-type 1 OS=Homo sapiens GN=DYNLRB1 PE=1 SV=3	10896.7	1	1	0.59	0.02215	0.97	0.6826	1.61	0.03254
sp|Q7Z6Z7|HUWE1_HUMAN	E3 ubiquitin-protein ligase HUWE1 OS=Homo sapiens GN=HUWE1 PE=1 SV=3	485505	1	1	0.98	0.7318	0.84	0.2186	0.88	0.2558
sp|Q9NY15|STAB1_HUMAN	Stabilin-1 OS=Homo sapiens GN=STAB1 PE=1 SV=3	286914	2	2	0.76	0.08021	0.76	0.0898	0.98	0.644
sp|Q8WY91|THAP4_HUMAN	THAP domain-containing protein 4 OS=Homo sapiens GN=THAP4 PE=1 SV=2	63516.9	1	2	1.81	6.6e-05	1.03	0.683	0.57	0.001311
sp|Q14623|IHH_HUMAN	Indian hedgehog protein OS=Homo sapiens GN=IHH PE=1 SV=4	45546.5	1	1	0.82	0.1281	1.17	0.2604	1.41	0.001996
sp|P09471|GNAO_HUMAN	Guanine nucleotide-binding protein G(o) subunit alpha OS=Homo sapiens GN=GNAO1 PE=1 SV=4	40577.1	1	1	1	0.8567	0.96	0.6678	0.97	0.6697
sp|P62491|RB11A_HUMAN	Ras-related protein Rab-11A OS=Homo sapiens GN=RAB11A PE=1 SV=3	24474.4	1	1	0.9	0.4922	2.12	0.08319	2.34	0.002264
sp|P04070|PROC_HUMAN	Vitamin K-dependent protein C OS=Homo sapiens GN=PROC PE=1 SV=1	53388	13	95	0.9	0.002947	1.01	0.5161	1.11	0.001762
sp|P17301|ITA2_HUMAN	Integrin alpha-2 OS=Homo sapiens GN=ITGA2 PE=1 SV=1	130450	1	1	1.04	0.7866	1.37	0.05879	1.3	0.02524
sp|P02741|CRP_HUMAN	C-reactive protein OS=Homo sapiens GN=CRP PE=1 SV=1	25175.7	5	24	1.07	0.3108	0.51	0.0002317	0.46	0.0006314
sp|Q92905|CSN5_HUMAN	COP9 signalosome complex subunit 5 OS=Homo sapiens GN=COPS5 PE=1 SV=4	37764.8	1	1	1.05	0.9504	1.81	0.07664	1.76	0.04721
sp|P07766|CD3E_HUMAN	T-cell surface glycoprotein CD3 epsilon chain OS=Homo sapiens GN=CD3E PE=1 SV=2	23456.6	1	1	1.14	0.4327	1.48	0.07397	1.28	0.04744
sp|Q2KHM9|MOONR_HUMAN	Protein moonraker OS=Homo sapiens GN=KIAA0753 PE=1 SV=3	110233	1	2	0.81	0.01787	0.71	0.000308	0.85	0.01768
sp|Q14520|HABP2_HUMAN	Hyaluronan-binding protein 2 OS=Homo sapiens GN=HABP2 PE=1 SV=1	64722.2	10	34	0.88	0.02227	1.11	0.02411	1.2	3.487e-05
sp|P01876|IGHA1_HUMAN	Immunoglobulin heavy constant alpha 1 OS=Homo sapiens GN=IGHA1 PE=1 SV=2	38467.9	8	110	1.03	0.06956	1.19	0.001117	1.13	0.003609
sp|P15291|B4GT1_HUMAN	Beta-1,4-galactosyltransferase 1 OS=Homo sapiens GN=B4GALT1 PE=1 SV=5	44273.5	2	2	0.75	0.001487	0.73	0.009812	0.97	0.5267
sp|P35579|MYH9_HUMAN	Myosin-9 OS=Homo sapiens GN=MYH9 PE=1 SV=4	227628	2	12	2.24	0.001284	1.33	0.94	0.63	0.2083
sp|Q15166|PON3_HUMAN	Serum paraoxonase/lactonase 3 OS=Homo sapiens GN=PON3 PE=1 SV=3	39792.4	14	171	1.08	0.01153	1.06	0.01327	0.98	0.08649
sp|Q9UEW3|MARCO_HUMAN	Macrophage receptor MARCO OS=Homo sapiens GN=MARCO PE=1 SV=1	52949.5	1	1	0.61	0.00835	0.79	0.06826	1.28	0.03652
sp|P02748|CO9_HUMAN	Complement component C9 OS=Homo sapiens GN=C9 PE=1 SV=2	64597.2	18	137	0.93	0.00708	0.84	0.0006265	0.89	0.0005983
sp|P02768|ALBU_HUMAN	Serum albumin OS=Homo sapiens GN=ALB PE=1 SV=2	71299.2	47	910	1.35	0.0002153	1.2	0.0002534	0.85	0.0005582
sp|P01594|KV133_HUMAN	Immunoglobulin kappa variable 1-33 OS=Homo sapiens GN=IGKV1-33 PE=1 SV=2	12993.3	1	2	1.39	0.005805	1.09	0.1691	0.78	0.001386
sp|P51659|DHB4_HUMAN	Peroxisomal multifunctional enzyme type 2 OS=Homo sapiens GN=HSD17B4 PE=1 SV=3	80074.5	2	13	1.13	0.5331	0.79	0.1765	0.68	0.05891
sp|P01009|A1AT_HUMAN	Alpha-1-antitrypsin OS=Homo sapiens GN=SERPINA1 PE=1 SV=3	46860.1	31	599	1.28	0.005366	6.57	5.356e-05	5.08	5.901e-05
sp|A0A0B4J1V6|HV373_HUMAN	Immunoglobulin heavy variable 3-73 OS=Homo sapiens GN=IGHV3-73 PE=3 SV=1	13002.5	2	3	0.93	0.1779	0.92	0.1205	0.97	0.3722
sp|Q9UHX1|PUF60_HUMAN	Poly(U)-binding-splicing factor PUF60 OS=Homo sapiens GN=PUF60 PE=1 SV=1	59990.7	1	1	1.74	0.1559	3.17	0.001589	2.13	0.05242
sp|O60888|CUTA_HUMAN	Protein CutA OS=Homo sapiens GN=CUTA PE=1 SV=2	19200.1	1	1	1.13	0.05481	1.21	0.1781	1.05	0.7086
sp|P46013|KI67_HUMAN	Proliferation marker protein Ki-67 OS=Homo sapiens GN=MKI67 PE=1 SV=2	360680	1	1	1.63	0.07352	5.16	0.05633	3.34	0.1519
sp|Q02985|FHR3_HUMAN	Complement factor H-related protein 3 OS=Homo sapiens GN=CFHR3 PE=1 SV=2	38478.2	1	2	1.26	0.1055	1.38	0.04795	1.09	0.07276
sp|Q96BZ4|PLD4_HUMAN	Phospholipase D4 OS=Homo sapiens GN=PLD4 PE=2 SV=2	55972.4	1	1	0.62	0.133	0.64	0.1374	1.08	0.9582
sp|O00194|RB27B_HUMAN	Ras-related protein Rab-27B OS=Homo sapiens GN=RAB27B PE=1 SV=4	24802.3	1	1	1.36	0.2051	2.96	0.004448	2.21	0.003512
sp|P00352|AL1A1_HUMAN	Retinal dehydrogenase 1 OS=Homo sapiens GN=ALDH1A1 PE=1 SV=2	55436.2	1	1	0.8	0.03377	0.71	0.0002795	0.88	0.1362
sp|O60462|NRP2_HUMAN	Neuropilin-2 OS=Homo sapiens GN=NRP2 PE=1 SV=2	106142	4	5	0.83	0.04763	0.88	0.04078	0.99	0.7787
sp|P01137|TGFB1_HUMAN	Transforming growth factor beta-1 OS=Homo sapiens GN=TGFB1 PE=1 SV=2	44979	3	6	0.85	0.112	1.36	0.04895	1.63	0.01275
sp|P07900|HS90A_HUMAN	Heat shock protein HSP 90-alpha OS=Homo sapiens GN=HSP90AA1 PE=1 SV=5	84987.8	3	6	1.09	0.2825	2.06	0.001531	1.8	0.0003846
sp|Q8NFZ6|VN1R2_HUMAN	Vomeronasal type-1 receptor 2 OS=Homo sapiens GN=VN1R2 PE=2 SV=2	45284.4	1	1	0.87	0.144	1.15	0.2922	1.3	0.01451
sp|P20073|ANXA7_HUMAN	Annexin A7 OS=Homo sapiens GN=ANXA7 PE=1 SV=3	52972.8	2	2	1.6	0.04098	4.07	0.001347	2.56	0.0001518
sp|P17174|AATC_HUMAN	Aspartate aminotransferase, cytoplasmic OS=Homo sapiens GN=GOT1 PE=1 SV=3	46428.6	1	8	1.29	0.02119	1.16	0.9	0.91	0.4863
sp|Q92791|SC65_HUMAN	Synaptonemal complex protein SC65 OS=Homo sapiens GN=P3H4 PE=1 SV=1	50844.4	1	1	1.09	0.8962	0.69	0.03526	0.69	0.1077
sp|Q04323|UBXN1_HUMAN	UBX domain-containing protein 1 OS=Homo sapiens GN=UBXN1 PE=1 SV=2	33401	1	1	0.68	0.01462	1.1	0.4352	1.57	0.0004856
sp|Q13561|DCTN2_HUMAN	Dynactin subunit 2 OS=Homo sapiens GN=DCTN2 PE=1 SV=4	44299.9	4	5	0.95	0.4676	1.45	0.001022	1.47	0.003779
sp|Q9UL12|SARDH_HUMAN	Sarcosine dehydrogenase, mitochondrial OS=Homo sapiens GN=SARDH PE=1 SV=1	101924	1	1	0.94	0.5588	1.23	0.2253	1.28	0.008335
sp|P05121|PAI1_HUMAN	Plasminogen activator inhibitor 1 OS=Homo sapiens GN=SERPINE1 PE=1 SV=1	45070	1	1	1.07	0.8604	0.96	0.6337	0.93	0.517
sp|P01721|LV657_HUMAN	Immunoglobulin lambda variable 6-57 OS=Homo sapiens GN=IGLV6-57 PE=1 SV=2	12710.9	1	1	1.03	0.6318	0.9	0.2007	0.86	0.1535
sp|Q92187|SIA8D_HUMAN	CMP-N-acetylneuraminate-poly-alpha-2,8-sialyltransferase OS=Homo sapiens GN=ST8SIA4 PE=1 SV=1	41592.9	1	1	0.95	0.597	0.93	0.4562	1.11	0.9748
sp|P27918|PROP_HUMAN	Properdin OS=Homo sapiens GN=CFP PE=1 SV=2	53732.9	8	23	0.94	0.1812	0.96	0.3774	1.02	0.4855
sp|Q13418|ILK_HUMAN	Integrin-linked protein kinase OS=Homo sapiens GN=ILK PE=1 SV=2	51881.1	7	13	2.66	0.0007355	7.49	1.151e-05	2.74	6.172e-06
sp|P0DOX3|IGD_HUMAN	Immunoglobulin delta heavy chain OS=Homo sapiens PE=1 SV=1	56741.3	5	9	0.83	0.04867	0.9	0.09387	1.04	0.3016
sp|P02776|PLF4_HUMAN	Platelet factor 4 OS=Homo sapiens GN=PF4 PE=1 SV=2	11105	4	59	0.87	0.05194	2.21	0.003456	2.44	0.001085
sp|Q6P1M9|ARMX5_HUMAN	Armadillo repeat-containing X-linked protein 5 OS=Homo sapiens GN=ARMCX5 PE=1 SV=1	62630.7	1	1	0.75	0.005018	0.95	0.4382	1.24	0.02768
sp|O15347|HMGB3_HUMAN	High mobility group protein B3 OS=Homo sapiens GN=HMGB3 PE=1 SV=4	23118.5	1	1	0.85	0.3202	0.74	0.1363	0.86	0.01435
sp|P19021|AMD_HUMAN	Peptidyl-glycine alpha-amidating monooxygenase OS=Homo sapiens GN=PAM PE=1 SV=2	109101	2	2	0.9	0.117	0.89	0.03836	0.98	0.5874
sp|Q8NC51|PAIRB_HUMAN	Plasminogen activator inhibitor 1 RNA-binding protein OS=Homo sapiens GN=SERBP1 PE=1 SV=2	44977.5	1	1	0.3	0.03002	0.17	1.371e-05	0.81	0.3576
sp|Q641Q3|METRL_HUMAN	Meteorin-like protein OS=Homo sapiens GN=METRNL PE=2 SV=1	34928.5	1	1	0.62	0.002054	0.93	0.2516	1.46	0.003729
sp|Q7L523|RRAGA_HUMAN	Ras-related GTP-binding protein A OS=Homo sapiens GN=RRAGA PE=1 SV=1	36923.7	1	3	2.95	4.778e-05	6.51	1.6e-06	2.17	7.831e-05
sp|O75340|PDCD6_HUMAN	Programmed cell death protein 6 OS=Homo sapiens GN=PDCD6 PE=1 SV=1	21893.8	3	5	0.87	0.002614	1.46	0.005577	1.44	0.002834
sp|P40763|STAT3_HUMAN	Signal transducer and activator of transcription 3 OS=Homo sapiens GN=STAT3 PE=1 SV=2	88791.7	1	6	0.99	0.79	0.69	0.09081	0.69	0.07815
sp|P07237|PDIA1_HUMAN	Protein disulfide-isomerase OS=Homo sapiens GN=P4HB PE=1 SV=3	57461.8	2	5	1.15	0.2062	1.7	0.002259	1.42	0.02311
sp|P03973|SLPI_HUMAN	Antileukoproteinase OS=Homo sapiens GN=SLPI PE=1 SV=2	15210.2	2	3	0.86	0.1377	0.96	0.5834	1.1	0.0022
sp|Q92619|HMHA1_HUMAN	Minor histocompatibility protein HA-1 OS=Homo sapiens GN=HMHA1 PE=1 SV=2	125830	1	1	0.85	0.08319	1.3	0.05552	1.51	0.0111
sp|Q9C0B1|FTO_HUMAN	Alpha-ketoglutarate-dependent dioxygenase FTO OS=Homo sapiens GN=FTO PE=1 SV=3	59025.2	1	1	0.78	0.05965	0.55	3.503e-05	0.71	0.02786
sp|Q92783|STAM1_HUMAN	Signal transducing adapter molecule 1 OS=Homo sapiens GN=STAM PE=1 SV=3	59523.2	1	1	1.02	0.8639	1.77	0.09196	1.73	0.01321
sp|P10645|CMGA_HUMAN	Chromogranin-A OS=Homo sapiens GN=CHGA PE=1 SV=7	50810.7	1	1	0.62	0.001014	0.69	0.00292	1.1	0.001199
sp|P61204|ARF3_HUMAN	ADP-ribosylation factor 3 OS=Homo sapiens GN=ARF3 PE=1 SV=2	20626.7	2	2	1.79	0.003803	2.84	4.764e-05	1.59	0.008933
sp|Q9Y240|CLC11_HUMAN	C-type lectin domain family 11 member A OS=Homo sapiens GN=CLEC11A PE=1 SV=1	35996.6	1	2	0.78	0.03212	1.18	0.2639	1.49	0.02288
sp|P23378|GCSP_HUMAN	Glycine dehydrogenase (decarboxylating), mitochondrial OS=Homo sapiens GN=GLDC PE=1 SV=2	114236	1	1	0.37	0.01544	0.35	0.01324	0.94	0.3579
sp|P07307|ASGR2_HUMAN	Asialoglycoprotein receptor 2 OS=Homo sapiens GN=ASGR2 PE=1 SV=2	35679.2	3	4	0.97	0.3451	0.78	0.04231	0.77	0.01995
sp|P08567|PLEK_HUMAN	Pleckstrin OS=Homo sapiens GN=PLEK PE=1 SV=3	40480.5	6	16	1.63	0.01441	5.08	0.0006371	2.97	9.153e-05
sp|Q14515|SPRL1_HUMAN	SPARC-like protein 1 OS=Homo sapiens GN=SPARCL1 PE=1 SV=2	75998.6	4	7	0.77	0.00538	0.71	0.03919	0.98	0.6874
sp|Q9Y6Q6|TNR11_HUMAN	Tumor necrosis factor receptor superfamily member 11A OS=Homo sapiens GN=TNFRSF11A PE=1 SV=1	68139.9	1	1	0.84	0.1451	0.89	0.2876	1.05	0.1496
sp|Q9Y5E9|PCDBE_HUMAN	Protocadherin beta-14 OS=Homo sapiens GN=PCDHB14 PE=1 SV=1	87989	1	1	1.19	0.03327	1.42	0.2136	1.17	0.5831
sp|P78352|DLG4_HUMAN	Disks large homolog 4 OS=Homo sapiens GN=DLG4 PE=1 SV=3	80769.9	1	1	0.93	0.4774	1.06	0.2902	1.16	0.2972
sp|P04003|C4BPA_HUMAN	C4b-binding protein alpha chain OS=Homo sapiens GN=C4BPA PE=1 SV=2	69024.2	27	536	0.96	0.196	0.79	0.002373	0.8	0.0005781
sp|P08697|A2AP_HUMAN	Alpha-2-antiplasmin OS=Homo sapiens GN=SERPINF2 PE=1 SV=3	54855.2	13	46	1.02	0.2943	1.44	1.402e-06	1.44	7.644e-05
sp|P02788|TRFL_HUMAN	Lactotransferrin OS=Homo sapiens GN=LTF PE=1 SV=6	79995.6	19	30	0.85	0.01394	1.01	0.8387	1.19	0.004892
sp|P06276|CHLE_HUMAN	Cholinesterase OS=Homo sapiens GN=BCHE PE=1 SV=1	68926.5	1	1	1.03	0.5774	0.75	0.007884	0.72	0.0005261
sp|P30419|NMT1_HUMAN	Glycylpeptide N-tetradecanoyltransferase 1 OS=Homo sapiens GN=NMT1 PE=1 SV=2	57094	1	1	5.18	0.5546	1.06	0.7365	1.5	0.5518
sp|P67936|TPM4_HUMAN	Tropomyosin alpha-4 chain OS=Homo sapiens GN=TPM4 PE=1 SV=3	28600.5	3	24	2.03	0.006251	5.02	0.0005341	2.47	0.0001556
sp|Q9NX61|T161A_HUMAN	Transmembrane protein 161A OS=Homo sapiens GN=TMEM161A PE=1 SV=1	54119.7	1	1	0.85	0.04399	0.74	0.002939	0.86	0.04391
sp|Q9UNW1|MINP1_HUMAN	Multiple inositol polyphosphate phosphatase 1 OS=Homo sapiens GN=MINPP1 PE=1 SV=1	55625.3	5	10	0.85	0.02599	0.99	0.6882	1.16	0.03112
sp|Q9NPG4|PCD12_HUMAN	Protocadherin-12 OS=Homo sapiens GN=PCDH12 PE=1 SV=1	129581	2	5	0.79	0.01608	0.84	0.0227	1.07	0.2456
sp|P02763|A1AG1_HUMAN	Alpha-1-acid glycoprotein 1 OS=Homo sapiens GN=ORM1 PE=1 SV=1	23706.8	5	10	2.09	0.0003402	1.69	0.0004841	0.78	0.001465
sp|P01860|IGHG3_HUMAN	Immunoglobulin heavy constant gamma 3 OS=Homo sapiens GN=IGHG3 PE=1 SV=2	42268.7	5	25	0.93	0.02061	1.03	0.4986	1.08	0.05845
sp|Q15293|RCN1_HUMAN	Reticulocalbin-1 OS=Homo sapiens GN=RCN1 PE=1 SV=1	38848.2	3	3	1.01	0.8267	0.9	0.3366	0.88	0.2563
sp|P54578|UBP14_HUMAN	Ubiquitin carboxyl-terminal hydrolase 14 OS=Homo sapiens GN=USP14 PE=1 SV=3	56471.2	1	1	0.98	0.7505	1.13	0.5634	1.18	0.438
sp|P02786|TFR1_HUMAN	Transferrin receptor protein 1 OS=Homo sapiens GN=TFRC PE=1 SV=2	85256.1	9	11	0.97	0.5189	1.33	0.002494	1.27	0.0249
sp|P52907|CAZA1_HUMAN	F-actin-capping protein subunit alpha-1 OS=Homo sapiens GN=CAPZA1 PE=1 SV=3	33055.4	2	2	0.73	0.2812	1.24	0.2479	2.77	0.2032
sp|P13489|RINI_HUMAN	Ribonuclease inhibitor OS=Homo sapiens GN=RNH1 PE=1 SV=2	51747.8	2	3	0.87	0.004384	1.66	0.0003801	1.87	0.0005712
sp|Q9Y646|CBPQ_HUMAN	Carboxypeptidase Q OS=Homo sapiens GN=CPQ PE=1 SV=1	52064.6	2	2	0.77	0.007999	0.69	9.741e-05	0.89	0.05386
sp|O15360|FANCA_HUMAN	Fanconi anemia group A protein OS=Homo sapiens GN=FANCA PE=1 SV=2	164820	1	5	1.34	0.02653	0.89	0.1708	0.67	0.0007665
sp|Q08397|LOXL1_HUMAN	Lysyl oxidase homolog 1 OS=Homo sapiens GN=LOXL1 PE=1 SV=2	63736.8	5	6	0.77	0.04429	0.99	0.8022	1.19	0.001748
sp|P07996|TSP1_HUMAN	Thrombospondin-1 OS=Homo sapiens GN=THBS1 PE=1 SV=2	133273	26	107	0.86	8.755e-05	1.38	0.0005317	1.52	5.625e-08
sp|P02679|FIBG_HUMAN	Fibrinogen gamma chain OS=Homo sapiens GN=FGG PE=1 SV=3	52088.1	31	672	1.06	0.1636	0.85	0.008799	0.8	0.0001043
sp|P80303|NUCB2_HUMAN	Nucleobindin-2 OS=Homo sapiens GN=NUCB2 PE=1 SV=2	50260.4	1	1	1.15	0.0006685	3.03	9.747e-05	2.58	7.342e-05
sp|Q9UG63|ABCF2_HUMAN	ATP-binding cassette sub-family F member 2 OS=Homo sapiens GN=ABCF2 PE=1 SV=2	71796.8	1	1	1.43	0.003317	0.74	0.002296	0.51	0.0002391
sp|P49908|SEPP1_HUMAN	Selenoprotein P OS=Homo sapiens GN=SELENOP PE=1 SV=3	44107.7	4	12	0.92	0.0212	0.99	0.5578	1.07	0.05845
sp|P30101|PDIA3_HUMAN	Protein disulfide-isomerase A3 OS=Homo sapiens GN=PDIA3 PE=1 SV=4	57127.9	2	17	1.3	0.06163	1	0.7346	0.78	0.2473
sp|Q5UIP0|RIF1_HUMAN	Telomere-associated protein RIF1 OS=Homo sapiens GN=RIF1 PE=1 SV=2	276443	1	1	1.2	0.04075	1.09	0.4031	0.89	0.167
sp|P02774|VTDB_HUMAN	Vitamin D-binding protein OS=Homo sapiens GN=GC PE=1 SV=1	54507.6	18	94	1.77	2.877e-06	4.2	1.138e-06	2.26	8.123e-06
sp|Q8WUA8|TSK_HUMAN	Tsukushin OS=Homo sapiens GN=TSKU PE=2 SV=3	38107.9	3	4	0.79	0.002061	0.97	0.5747	1.26	0.04978
sp|P57071|PRD15_HUMAN	PR domain zinc finger protein 15 OS=Homo sapiens GN=PRDM15 PE=1 SV=4	172108	1	1	0.95	0.6008	1	0.8046	1.05	0.8906
sp|Q13642|FHL1_HUMAN	Four and a half LIM domains protein 1 OS=Homo sapiens GN=FHL1 PE=1 SV=4	37988.3	2	5	1.33	0.09758	3.65	7.409e-05	2.69	2.241e-05
sp|Q9NVA2|SEP11_HUMAN	Septin-11 OS=Homo sapiens GN=SEPT11 PE=1 SV=3	49634.3	2	2	0.84	0.2246	1.46	0.05609	1.71	0.0016
sp|Q5XXA6|ANO1_HUMAN	Anoctamin-1 OS=Homo sapiens GN=ANO1 PE=1 SV=1	115013	1	1	4.95	0.9943	4.78	0.9839	1.41	0.004506
sp|Q9NQH7|XPP3_HUMAN	Probable Xaa-Pro aminopeptidase 3 OS=Homo sapiens GN=XPNPEP3 PE=1 SV=1	57606.1	1	2	1.23	0.01372	2.08	0.0003009	1.66	0.0002627
sp|Q86U17|SPA11_HUMAN	Serpin A11 OS=Homo sapiens GN=SERPINA11 PE=2 SV=2	47112.5	5	8	0.88	0.1252	1.04	0.6907	1.18	0.001069
sp|P12259|FA5_HUMAN	Coagulation factor V OS=Homo sapiens GN=F5 PE=1 SV=4	252668	42	137	0.96	0.1055	1.02	0.4343	1.06	0.1021
sp|Q9Y2H0|DLGP4_HUMAN	Disks large-associated protein 4 OS=Homo sapiens GN=DLGAP4 PE=1 SV=3	108897	1	1	0.41	0.05521	0.83	0.3788	1.99	0.003806
sp|P02751|FINC_HUMAN	Fibronectin OS=Homo sapiens GN=FN1 PE=1 SV=4	266034	24	37	1.18	0.007537	0.72	0.0004537	0.62	0.000458
sp|P60900|PSA6_HUMAN	Proteasome subunit alpha type-6 OS=Homo sapiens GN=PSMA6 PE=1 SV=1	27820	1	1	0.85	0.3122	0.69	0.1099	0.81	0.2394
sp|Q15761|NPY5R_HUMAN	Neuropeptide Y receptor type 5 OS=Homo sapiens GN=NPY5R PE=2 SV=2	51530.6	1	3	1.01	0.9994	0.76	0.04979	0.74	0.005905
sp|P09382|LEG1_HUMAN	Galectin-1 OS=Homo sapiens GN=LGALS1 PE=1 SV=2	15030.3	1	1	0.84	0.2097	0.97	0.7027	1.14	0.1673
sp|P55083|MFAP4_HUMAN	Microfibril-associated glycoprotein 4 OS=Homo sapiens GN=MFAP4 PE=1 SV=2	28954	1	1	0.48	0.03562	0.47	0.03368	0.96	0.5549
sp|Q8WWQ8|STAB2_HUMAN	Stabilin-2 OS=Homo sapiens GN=STAB2 PE=1 SV=3	288305	1	1	0.78	0.09106	0.88	0.2379	1.13	0.2588
sp|Q07960|RHG01_HUMAN	Rho GTPase-activating protein 1 OS=Homo sapiens GN=ARHGAP1 PE=1 SV=1	50443.2	1	1	1.17	0.5491	1.33	0.07202	1.19	0.369
sp|Q7Z4W1|DCXR_HUMAN	L-xylulose reductase OS=Homo sapiens GN=DCXR PE=1 SV=2	26163.7	2	4	1.19	0.2873	1	0.6309	0.85	0.3894
sp|O75071|EFC14_HUMAN	EF-hand calcium-binding domain-containing protein 14 OS=Homo sapiens GN=EFCAB14 PE=1 SV=1	55321.3	1	1	0.56	0.03761	1.94	0.04746	3.35	0.0001267
sp|P05109|S10A8_HUMAN	Protein S100-A8 OS=Homo sapiens GN=S100A8 PE=1 SV=1	10866.7	2	2	0.75	0.001883	0.76	0.02267	0.99	0.8702
sp|Q9Y2T3|GUAD_HUMAN	Guanine deaminase OS=Homo sapiens GN=GDA PE=1 SV=1	51465.7	1	3	1.16	0.02506	0.88	0.4289	0.75	0.3034
sp|Q9NR12|PDLI7_HUMAN	PDZ and LIM domain protein 7 OS=Homo sapiens GN=PDLIM7 PE=1 SV=1	50878	4	5	1.15	0.2979	2.19	0.00221	2.01	0.0005931
sp|P01591|IGJ_HUMAN	Immunoglobulin J chain OS=Homo sapiens GN=JCHAIN PE=1 SV=4	18525.2	5	30	0.93	0.005206	1	0.9015	1.05	0.2353
sp|Q14974|IMB1_HUMAN	Importin subunit beta-1 OS=Homo sapiens GN=KPNB1 PE=1 SV=2	98401.5	5	5	1.11	0.1172	1.8	0.005004	1.83	0.007587
sp|Q4VCS5|AMOT_HUMAN	Angiomotin OS=Homo sapiens GN=AMOT PE=1 SV=1	118451	1	1	0.81	0.0681	0.96	0.5762	1.17	0.1965
sp|P04275|VWF_HUMAN	von Willebrand factor OS=Homo sapiens GN=VWF PE=1 SV=4	322383	22	37	0.95	0.1051	1.01	0.3055	1.05	0.0347
sp|Q96CN9|GCC1_HUMAN	GRIP and coiled-coil domain-containing protein 1 OS=Homo sapiens GN=GCC1 PE=1 SV=1	87967.4	1	2	1.02	0.3216	0.77	0.005203	0.74	0.002463
sp|P60660|MYL6_HUMAN	Myosin light polypeptide 6 OS=Homo sapiens GN=MYL6 PE=1 SV=2	17072.2	2	3	1.24	0.004927	2.29	0.0002055	1.82	0.0006429
sp|P63104|1433Z_HUMAN	14-3-3 protein zeta/delta OS=Homo sapiens GN=YWHAZ PE=1 SV=1	27880.8	3	4	2.03	0.07773	5.35	0.06231	1.86	0.0001191
sp|P08311|CATG_HUMAN	Cathepsin G OS=Homo sapiens GN=CTSG PE=1 SV=2	29143.2	2	2	0.76	0.2837	0.91	0.3133	1.33	0.5462
sp|P43652|AFAM_HUMAN	Afamin OS=Homo sapiens GN=AFM PE=1 SV=1	70944.7	15	32	1.1	0.002469	0.92	0.05563	0.84	0.009402
sp|P19105|ML12A_HUMAN	Myosin regulatory light chain 12A OS=Homo sapiens GN=MYL12A PE=1 SV=2	19820.5	4	10	1.29	0.00168	3.47	7.953e-06	2.71	3.943e-05
sp|P04004|VTNC_HUMAN	Vitronectin OS=Homo sapiens GN=VTN PE=1 SV=1	55051.5	18	747	0.96	0.06633	0.94	0.02425	0.97	0.04053
sp|Q9Y490|TLN1_HUMAN	Talin-1 OS=Homo sapiens GN=TLN1 PE=1 SV=3	271748	76	235	1.54	0.00368	4.31	7.661e-05	2.69	2.594e-06
sp|P00738|HPT_HUMAN	Haptoglobin OS=Homo sapiens GN=HP PE=1 SV=1	45842.8	6	15	1.5	0.005353	1.49	0.001229	0.94	0.04312
sp|P0DOX8|IGL1_HUMAN	Immunoglobulin lambda-1 light chain OS=Homo sapiens PE=1 SV=1	23083.2	5	68	0.92	0.1091	0.98	0.5141	1.05	0.1177
sp|O14498|ISLR_HUMAN	Immunoglobulin superfamily containing leucine-rich repeat protein OS=Homo sapiens GN=ISLR PE=2 SV=1	46577.6	1	2	0.89	0.08218	0.96	0.3606	1.07	0.1305
sp|P17655|CAN2_HUMAN	Calpain-2 catalytic subunit OS=Homo sapiens GN=CAPN2 PE=1 SV=6	80782.1	3	4	0.88	0.07836	1.18	0.03596	1.18	0.1383
sp|Q15485|FCN2_HUMAN	Ficolin-2 OS=Homo sapiens GN=FCN2 PE=1 SV=2	34417.7	10	75	0.96	0.05919	1.41	0.0002143	1.45	0.0001102
sp|Q08426|ECHP_HUMAN	Peroxisomal bifunctional enzyme OS=Homo sapiens GN=EHHADH PE=1 SV=3	80054	2	36	0.86	0.2809	0.66	0.12	0.75	0.1787
sp|P01782|HV309_HUMAN	Immunoglobulin heavy variable 3-9 OS=Homo sapiens GN=IGHV3-9 PE=1 SV=2	13089.5	1	9	0.92	0.1013	0.89	0.004726	1	0.9277
sp|A0A075B6Q5|HV364_HUMAN	Immunoglobulin heavy variable 3-64 OS=Homo sapiens GN=IGHV3-64 PE=3 SV=1	13035.3	1	1	0.94	0.5583	0.91	0.3089	0.96	0.6009
sp|P60981|DEST_HUMAN	Destrin OS=Homo sapiens GN=DSTN PE=1 SV=3	18931.6	1	1	1	0.9196	2.09	0.01396	2.08	0.016
sp|P01871|IGHM_HUMAN	Immunoglobulin heavy constant mu OS=Homo sapiens GN=IGHM PE=1 SV=4	50074.8	7	93	0.91	0.00155	0.96	0.05822	0.99	0.2443
sp|Q9UGR2|Z3H7B_HUMAN	Zinc finger CCCH domain-containing protein 7B OS=Homo sapiens GN=ZC3H7B PE=1 SV=1	113370	1	2	0.64	0.1546	0.83	0.1029	1.62	0.3046
sp|P02647|APOA1_HUMAN	Apolipoprotein A-I OS=Homo sapiens GN=APOA1 PE=1 SV=1	30740.9	36	3568	1.04	0.1093	0.89	0.006575	0.85	0.0006466
sp|Q68D06|SLN13_HUMAN	Schlafen family member 13 OS=Homo sapiens GN=SLFN13 PE=2 SV=1	103444	1	1	0.82	0.1067	0.81	0.04278	0.98	0.7775
sp|Q7RTS7|K2C74_HUMAN	Keratin, type II cytoskeletal 74 OS=Homo sapiens GN=KRT74 PE=1 SV=2	58210.8	1	3	1.07	0.04249	0.82	0.004283	0.75	0.002751
sp|O00151|PDLI1_HUMAN	PDZ and LIM domain protein 1 OS=Homo sapiens GN=PDLIM1 PE=1 SV=4	36487.2	7	10	1.42	0.006588	3.64	0.0001857	2.54	4.238e-05
sp|O60506|HNRPQ_HUMAN	Heterogeneous nuclear ribonucleoprotein Q OS=Homo sapiens GN=SYNCRIP PE=1 SV=2	69769.7	1	1	1.02	0.7281	1.33	0.5266	1.43	0.3303
sp|P48735|IDHP_HUMAN	Isocitrate dehydrogenase [NADP], mitochondrial OS=Homo sapiens GN=IDH2 PE=1 SV=2	51315	1	1	0.41	0.03074	0.96	0.4516	2.64	0.5291
sp|Q53H76|PLA1A_HUMAN	Phospholipase A1 member A OS=Homo sapiens GN=PLA1A PE=2 SV=2	50577.8	1	1	0.62	0.1407	0.89	0.4672	1.4	0.1034
sp|Q12805|FBLN3_HUMAN	EGF-containing fibulin-like extracellular matrix protein 1 OS=Homo sapiens GN=EFEMP1 PE=1 SV=2	56867.1	8	29	1.11	0.03296	1.08	0.1031	0.96	0.295
sp|P35443|TSP4_HUMAN	Thrombospondin-4 OS=Homo sapiens GN=THBS4 PE=1 SV=2	108464	6	21	0.85	0.02148	1.19	0.02136	1.52	0.0001609
sp|Q96PX9|PKH4B_HUMAN	Pleckstrin homology domain-containing family G member 4B OS=Homo sapiens GN=PLEKHG4B PE=1 SV=4	141558	1	1	0.77	0.2135	0.47	0.0283	0.6	0.0001258
sp|P82909|RT36_HUMAN	28S ribosomal protein S36, mitochondrial OS=Homo sapiens GN=MRPS36 PE=1 SV=2	11441	1	4	1.14	0.2137	0.97	0.6859	0.87	0.3748
sp|Q9BT78|CSN4_HUMAN	COP9 signalosome complex subunit 4 OS=Homo sapiens GN=COPS4 PE=1 SV=1	46506.8	1	1	1.29	0.1075	2.94	0.001541	2.27	0.0005273
sp|A6NIK2|LR10B_HUMAN	Leucine-rich repeat-containing protein 10B OS=Homo sapiens GN=LRRC10B PE=4 SV=2	32846.4	1	1	0.52	0.01053	0.72	0.04299	1.36	0.02652
sp|P42357|HUTH_HUMAN	Histidine ammonia-lyase OS=Homo sapiens GN=HAL PE=1 SV=1	73318.1	1	1	2.03	0.02424	1.06	0.7251	0.55	0.1358
sp|Q6TDP4|KLH17_HUMAN	Kelch-like protein 17 OS=Homo sapiens GN=KLHL17 PE=2 SV=1	70610.4	1	1	0.36	0.003712	0.54	0.008307	1.45	0.02389
sp|Q16775|GLO2_HUMAN	Hydroxyacylglutathione hydrolase, mitochondrial OS=Homo sapiens GN=HAGH PE=1 SV=2	34222.5	1	1	1.07	0.4059	1.61	0.004605	1.49	3.485e-05
sp|Q14247|SRC8_HUMAN	Src substrate cortactin OS=Homo sapiens GN=CTTN PE=1 SV=2	61701.6	1	1	1.45	0.028	3.81	0.0006096	2.62	0.000595
sp|P16401|H15_HUMAN	Histone H1.5 OS=Homo sapiens GN=HIST1H1B PE=1 SV=3	22548.5	2	5	0.65	0.1309	0.38	0.0005651	0.66	0.1302
sp|P21549|SPYA_HUMAN	Serine--pyruvate aminotransferase OS=Homo sapiens GN=AGXT PE=1 SV=1	43306.6	1	11	0.82	0.1164	0.9	0.4826	1.14	0.9225
sp|P11226|MBL2_HUMAN	Mannose-binding protein C OS=Homo sapiens GN=MBL2 PE=1 SV=2	26508.1	5	10	1.13	0.1367	0.7	0.01857	0.66	0.001099
sp|Q08495|DEMA_HUMAN	Dematin OS=Homo sapiens GN=DMTN PE=1 SV=3	45582.3	2	3	0.87	0.1802	1.62	0.007987	1.84	0.001536
sp|P49675|STAR_HUMAN	Steroidogenic acute regulatory protein, mitochondrial OS=Homo sapiens GN=STAR PE=1 SV=2	32160.5	1	1	1.03	0.728	1.05	0.7762	1.03	0.8223
sp|A0A075B6J9|LV218_HUMAN	Immunoglobulin lambda variable 2-18 OS=Homo sapiens GN=IGLV2-18 PE=3 SV=2	12500	2	6	1.35	0.001856	1.47	0.0008775	1.08	0.01525
sp|Q5SYB0|FRPD1_HUMAN	FERM and PDZ domain-containing protein 1 OS=Homo sapiens GN=FRMPD1 PE=1 SV=1	175705	1	5	1.03	0.5323	0.78	0.02244	0.74	0.001081
sp|P20774|MIME_HUMAN	Mimecan OS=Homo sapiens GN=OGN PE=1 SV=1	34225	5	7	0.82	0.03882	0.92	0.2569	1.11	0.1273
sp|P13645|K1C10_HUMAN	Keratin, type I cytoskeletal 10 OS=Homo sapiens GN=KRT10 PE=1 SV=6	59001.8	1	1	0.43	0.0006949	0.88	0.2643	1.97	0.005222
sp|Q6ZS62|COLC1_HUMAN	Colorectal cancer-associated protein 1 OS=Homo sapiens GN=COLCA1 PE=2 SV=1	13716.5	1	1	0.66	0.003901	0.86	0.3657	1.13	0.5317
sp|P17931|LEG3_HUMAN	Galectin-3 OS=Homo sapiens GN=LGALS3 PE=1 SV=5	26175.1	1	1	0.76	0.06811	0.91	0.2584	1.21	0.1358
sp|P31323|KAP3_HUMAN	cAMP-dependent protein kinase type II-beta regulatory subunit OS=Homo sapiens GN=PRKAR2B PE=1 SV=3	46654.1	1	1	1.13	0.4712	1.67	0.006459	1.5	0.04331
sp|O14960|LECT2_HUMAN	Leukocyte cell-derived chemotaxin-2 OS=Homo sapiens GN=LECT2 PE=1 SV=2	16703.5	2	2	1.03	0.4852	1.17	0.001456	1.13	0.04531
sp|P11150|LIPC_HUMAN	Hepatic triacylglycerol lipase OS=Homo sapiens GN=LIPC PE=1 SV=3	56545	2	3	1.04	0.4392	0.78	0.0008118	0.74	0.007642
sp|P02743|SAMP_HUMAN	Serum amyloid P-component OS=Homo sapiens GN=APCS PE=1 SV=2	25467.2	8	35	0.88	0.01599	0.53	7.237e-06	0.62	1.459e-05
sp|P22792|CPN2_HUMAN	Carboxypeptidase N subunit 2 OS=Homo sapiens GN=CPN2 PE=1 SV=3	61355.4	12	30	0.99	0.7077	0.69	0.0006589	0.67	0.000318
sp|P02790|HEMO_HUMAN	Hemopexin OS=Homo sapiens GN=HPX PE=1 SV=2	52366.5	13	55	1.09	0.01875	0.9	0.02038	0.83	0.00142
sp|P02750|A2GL_HUMAN	Leucine-rich alpha-2-glycoprotein OS=Homo sapiens GN=LRG1 PE=1 SV=2	38364.2	3	3	0.87	0.1067	0.91	0.2479	1.03	0.2822
sp|P69905|HBA_HUMAN	Hemoglobin subunit alpha OS=Homo sapiens GN=HBA1 PE=1 SV=2	15286.9	4	7	1.08	0.9173	1.14	0.6681	1.01	0.8816
sp|Q12794|HYAL1_HUMAN	Hyaluronidase-1 OS=Homo sapiens GN=HYAL1 PE=1 SV=2	48946.2	7	18	0.78	0.01636	0.92	0.163	1.14	0.0009139
sp|Q9H0U4|RAB1B_HUMAN	Ras-related protein Rab-1B OS=Homo sapiens GN=RAB1B PE=1 SV=1	22310.3	2	2	1.18	0.03381	2.33	0.001568	1.94	0.002966
sp|Q9BYK8|HELZ2_HUMAN	Helicase with zinc finger domain 2 OS=Homo sapiens GN=HELZ2 PE=1 SV=6	298268	1	1	0.88	0.4531	0.58	0.002585	0.84	0.3827
sp|Q9Y250|LZTS1_HUMAN	Leucine zipper putative tumor suppressor 1 OS=Homo sapiens GN=LZTS1 PE=1 SV=3	66953	1	1	0.81	0.006551	1.24	0.009652	1.51	0.0001182
sp|Q03828|EVX2_HUMAN	Homeobox even-skipped homolog protein 2 OS=Homo sapiens GN=EVX2 PE=2 SV=2	48151.6	1	1	0.84	0.003368	1.14	0.2503	1.34	0.05536
sp|Q9UBQ5|EIF3K_HUMAN	Eukaryotic translation initiation factor 3 subunit K OS=Homo sapiens GN=EIF3K PE=1 SV=1	25310.5	1	1	0.95	0.5972	2.07	0.0003684	2.24	0.01012
sp|P43251|BTD_HUMAN	Biotinidase OS=Homo sapiens GN=BTD PE=1 SV=2	61987.6	4	7	0.86	0.03865	0.83	0.00292	0.95	0.2876
sp|Q9HCK0|ZBT26_HUMAN	Zinc finger and BTB domain-containing protein 26 OS=Homo sapiens GN=ZBTB26 PE=1 SV=2	50871.8	1	1	1.12	0.5287	1.78	0.04066	1.57	0.02137
sp|Q9C0E2|XPO4_HUMAN	Exportin-4 OS=Homo sapiens GN=XPO4 PE=1 SV=2	131293	1	1	2.06	0.01298	4.77	0.001042	2.67	0.01676
sp|P13671|CO6_HUMAN	Complement component C6 OS=Homo sapiens GN=C6 PE=1 SV=3	108349	11	13	0.98	0.5752	0.82	0.004653	0.82	0.004797
sp|Q14774|HLX_HUMAN	H2.0-like homeobox protein OS=Homo sapiens GN=HLX PE=1 SV=3	51025.4	1	1	0.51	0.0198	0.66	0.06886	1.26	0.00791
sp|P04196|HRG_HUMAN	Histidine-rich glycoprotein OS=Homo sapiens GN=HRG PE=1 SV=1	60492.2	14	62	1.42	0.0001827	1.16	0.02762	0.83	0.00542
sp|Q03591|FHR1_HUMAN	Complement factor H-related protein 1 OS=Homo sapiens GN=CFHR1 PE=1 SV=2	38748.4	3	17	1.05	0.1984	0.84	0.03363	0.83	0.0006043
sp|Q9UHG2|PCSK1_HUMAN	ProSAAS OS=Homo sapiens GN=PCSK1N PE=1 SV=1	27394.8	2	2	0.81	0.07913	1.08	0.2814	1.34	0.04004
sp|P29279|CTGF_HUMAN	Connective tissue growth factor OS=Homo sapiens GN=CTGF PE=1 SV=2	40270.7	1	3	0.73	0.06036	0.68	0.1325	0.96	0.6379
sp|P32969|RL9_HUMAN	60S ribosomal protein L9 OS=Homo sapiens GN=RPL9 PE=1 SV=1	21945.8	1	4	1.27	0.01627	0.72	0.006277	0.57	0.0009779
sp|P25705|ATPA_HUMAN	ATP synthase subunit alpha, mitochondrial OS=Homo sapiens GN=ATP5A1 PE=1 SV=1	59809.6	1	1	0.42	0.04332	0.46	0.0519	1.11	0.5436
sp|Q9UM54|MYO6_HUMAN	Unconventional myosin-VI OS=Homo sapiens GN=MYO6 PE=1 SV=4	150947	1	1	4.08	0.8689	3.97	0.1875	3.43	0.5295
sp|Q6UWM9|UD2A3_HUMAN	UDP-glucuronosyltransferase 2A3 OS=Homo sapiens GN=UGT2A3 PE=2 SV=2	60881.2	1	3	0.92	0.354	0.7	0.111	0.77	0.2133
sp|A0A0B4J1Y8|LV949_HUMAN	Immunoglobulin lambda variable 9-49 OS=Homo sapiens GN=IGLV9-49 PE=1 SV=1	13111.6	3	10	1.2	0.002578	1.32	0.002143	1.08	0.04183
sp|Q9NRF2|SH2B1_HUMAN	SH2B adapter protein 1 OS=Homo sapiens GN=SH2B1 PE=1 SV=3	79755.7	1	1	1.01	0.8949	0.77	0.008845	0.75	0.0004782
sp|P20742|PZP_HUMAN	Pregnancy zone protein OS=Homo sapiens GN=PZP PE=1 SV=4	165224	15	25	1.12	0.01214	1.02	0.1897	0.92	0.004196
sp|P00751|CFAB_HUMAN	Complement factor B OS=Homo sapiens GN=CFB PE=1 SV=2	86829	10	16	1.25	0.0189	1.23	0.01609	1.01	0.8856
sp|A0A0B4J1V0|HV315_HUMAN	Immunoglobulin heavy variable 3-15 OS=Homo sapiens GN=IGHV3-15 PE=3 SV=1	13070.5	1	8	1.84	0.02542	2.98	0.001735	1.25	0.004794
sp|P08183|MDR1_HUMAN	Multidrug resistance protein 1 OS=Homo sapiens GN=ABCB1 PE=1 SV=3	141770	1	1	1.19	0.5206	1.83	0.04947	1.53	0.00831
sp|P29350|PTN6_HUMAN	Tyrosine-protein phosphatase non-receptor type 6 OS=Homo sapiens GN=PTPN6 PE=1 SV=1	67900.2	3	4	0.98	0.7745	1.88	0.008696	1.88	1.418e-05
sp|P80748|LV321_HUMAN	Immunoglobulin lambda variable 3-21 OS=Homo sapiens GN=IGLV3-21 PE=1 SV=2	12591	2	3	0.8	0.02088	0.71	0.03854	0.88	0.2505
sp|Q6VMQ6|MCAF1_HUMAN	Activating transcription factor 7-interacting protein 1 OS=Homo sapiens GN=ATF7IP PE=1 SV=3	137148	1	1	0.97	0.6804	0.76	0.07343	0.79	0.05075
sp|P07384|CAN1_HUMAN	Calpain-1 catalytic subunit OS=Homo sapiens GN=CAPN1 PE=1 SV=1	82447.4	11	18	1.18	0.0619	2.05	0.0004059	1.77	0.0003711
sp|O94979|SC31A_HUMAN	Protein transport protein Sec31A OS=Homo sapiens GN=SEC31A PE=1 SV=3	133882	1	2	0.97	0.6758	0.66	0.05002	0.67	0.03511
sp|P00488|F13A_HUMAN	Coagulation factor XIII A chain OS=Homo sapiens GN=F13A1 PE=1 SV=4	83709.8	22	120	1.13	0.002507	1.58	5.996e-06	1.39	0.0002151
sp|A0A0B4J1Y9|HV372_HUMAN	Immunoglobulin heavy variable 3-72 OS=Homo sapiens GN=IGHV3-72 PE=3 SV=1	13347.6	2	6	1.1	0.1665	1.15	0.1363	1.03	0.7506
sp|Q9GZV4|IF5A2_HUMAN	Eukaryotic translation initiation factor 5A-2 OS=Homo sapiens GN=EIF5A2 PE=1 SV=3	17106.4	1	1	0.99	0.584	2.07	0.002379	2.06	0.001901
sp|O94985|CSTN1_HUMAN	Calsyntenin-1 OS=Homo sapiens GN=CLSTN1 PE=1 SV=1	110960	1	1	0.66	0.03557	0.78	0.09438	1.17	0.1103
sp|Q8IZ83|A16A1_HUMAN	Aldehyde dehydrogenase family 16 member A1 OS=Homo sapiens GN=ALDH16A1 PE=1 SV=2	86082.1	2	2	0.76	0.1335	1.44	0.1105	1.85	0.000264
sp|Q13093|PAFA_HUMAN	Platelet-activating factor acetylhydrolase OS=Homo sapiens GN=PLA2G7 PE=1 SV=1	50483.5	2	3	0.83	0.05505	0.83	0.01303	0.99	0.8121
sp|P08603|CFAH_HUMAN	Complement factor H OS=Homo sapiens GN=CFH PE=1 SV=4	143662	46	399	0.94	0.008369	0.84	0.0009936	0.88	0.002491
sp|Q8NDY4|MDS2_HUMAN	Myelodysplastic syndrome 2 translocation-associated protein OS=Homo sapiens GN=MDS2 PE=2 SV=1	15755	1	1	0.62	0.07309	0.67	0.0495	1.17	0.715
sp|Q53RD9|FBLN7_HUMAN	Fibulin-7 OS=Homo sapiens GN=FBLN7 PE=2 SV=1	49037.4	2	2	0.81	0.04441	0.82	0.0973	1	0.8735
sp|Q8TBF2|PGFS_HUMAN	Prostamide/prostaglandin F synthase OS=Homo sapiens GN=FAM213B PE=1 SV=1	21533.3	1	1	0.63	0.08258	1.39	0.3071	2.18	0.000873
sp|Q9Y274|SIA10_HUMAN	Type 2 lactosamine alpha-2,3-sialyltransferase OS=Homo sapiens GN=ST3GAL6 PE=1 SV=1	38570	1	1	1.08	0.3542	0.88	0.1744	0.8	0.04085
sp|P24752|THIL_HUMAN	Acetyl-CoA acetyltransferase, mitochondrial OS=Homo sapiens GN=ACAT1 PE=1 SV=1	45437.7	1	1	1.11	0.7174	1.04	0.9851	0.94	0.5288
sp|P59510|ATS20_HUMAN	A disintegrin and metalloproteinase with thrombospondin motifs 20 OS=Homo sapiens GN=ADAMTS20 PE=2 SV=2	221975	1	1	0.61	0.1492	0.53	0.08901	0.87	0.2346
sp|Q00325|MPCP_HUMAN	Phosphate carrier protein, mitochondrial OS=Homo sapiens GN=SLC25A3 PE=1 SV=2	40506.9	2	9	1.28	0.2657	0.55	0.084	0.45	0.03487
sp|Q13822|ENPP2_HUMAN	Ectonucleotide pyrophosphatase/phosphodiesterase family member 2 OS=Homo sapiens GN=ENPP2 PE=1 SV=3	100793	2	2	0.64	0.03296	0.92	0.4122	1.43	0.01413
sp|O60749|SNX2_HUMAN	Sorting nexin-2 OS=Homo sapiens GN=SNX2 PE=1 SV=2	58530.7	2	2	0.87	0.3522	1.34	0.2301	1.52	0.002705
sp|Q8WWZ8|OIT3_HUMAN	Oncoprotein-induced transcript 3 protein OS=Homo sapiens GN=OIT3 PE=1 SV=2	62188.3	3	4	0.96	0.5464	0.93	0.3897	0.94	0.2632
sp|P05543|THBG_HUMAN	Thyroxine-binding globulin OS=Homo sapiens GN=SERPINA7 PE=1 SV=2	46618.7	4	7	1.06	0.1133	0.73	0.008619	0.63	0.02014
sp|P01709|LV208_HUMAN	Immunoglobulin lambda variable 2-8 OS=Homo sapiens GN=IGLV2-8 PE=1 SV=2	12469.9	1	3	0.75	3.122e-05	0.67	0.003486	0.88	0.09003
sp|P04839|CY24B_HUMAN	Cytochrome b-245 heavy chain OS=Homo sapiens GN=CYBB PE=1 SV=2	66187.9	1	1	0.79	0.04661	0.9	0.2673	1.15	0.3732
sp|P05090|APOD_HUMAN	Apolipoprotein D OS=Homo sapiens GN=APOD PE=1 SV=1	21528.9	7	110	0.92	0.03878	0.78	0.001513	0.82	0.002101
sp|Q9HB19|PKHA2_HUMAN	Pleckstrin homology domain-containing family A member 2 OS=Homo sapiens GN=PLEKHA2 PE=1 SV=2	47834.2	1	1	0.82	0.1191	0.85	0.01657	1.05	0.7748
sp|Q6NSJ2|PHLB3_HUMAN	Pleckstrin homology-like domain family B member 3 OS=Homo sapiens GN=PHLDB3 PE=2 SV=3	72590.5	1	1	0.82	0.186	0.84	4.994e-05	1.06	0.8322
sp|P21333|FLNA_HUMAN	Filamin-A OS=Homo sapiens GN=FLNA PE=1 SV=4	283283	23	33	1.29	0.005833	2.39	0.0003579	1.86	3.889e-05
sp|Q15063|POSTN_HUMAN	Periostin OS=Homo sapiens GN=POSTN PE=1 SV=2	93864.5	9	12	1	0.9393	1.2	0.01582	1.19	0.00304
sp|Q13275|SEM3F_HUMAN	Semaphorin-3F OS=Homo sapiens GN=SEMA3F PE=2 SV=2	89504.6	1	1	1.21	0.00459	1.56	0.002288	1.27	0.01168
sp|Q4KWH8|PLCH1_HUMAN	1-phosphatidylinositol 4,5-bisphosphate phosphodiesterase eta-1 OS=Homo sapiens GN=PLCH1 PE=1 SV=1	191196	2	2	0.99	0.7794	0.99	0.7919	1	0.8935
sp|P01019|ANGT_HUMAN	Angiotensinogen OS=Homo sapiens GN=AGT PE=1 SV=1	53387.6	9	37	1.49	3.271e-05	3.75	2.237e-05	2.45	1.923e-06
sp|Q86SM8|MRGRE_HUMAN	Mas-related G-protein coupled receptor member E OS=Homo sapiens GN=MRGPRE PE=2 SV=3	35157.3	1	1	1.15	0.07485	0.9	0.1066	0.77	0.00226
sp|P26641|EF1G_HUMAN	Elongation factor 1-gamma OS=Homo sapiens GN=EEF1G PE=1 SV=3	50411.3	2	2	0.97	0.6359	1.71	0.003332	1.73	0.0004722
sp|P02765|FETUA_HUMAN	Alpha-2-HS-glycoprotein OS=Homo sapiens GN=AHSG PE=1 SV=1	40080	14	111	1.1	0.002176	0.7	0.001083	0.63	0.001026
sp|P49747|COMP_HUMAN	Cartilage oligomeric matrix protein OS=Homo sapiens GN=COMP PE=1 SV=2	85412.6	10	48	0.81	0.001468	1.04	0.1904	1.26	3.525e-05
sp|P02749|APOH_HUMAN	Beta-2-glycoprotein 1 OS=Homo sapiens GN=APOH PE=1 SV=3	39566.1	4	6	1.04	0.3489	0.97	0.6106	0.94	0.2815
sp|Q96HR9|REEP6_HUMAN	Receptor expression-enhancing protein 6 OS=Homo sapiens GN=REEP6 PE=1 SV=1	20872.9	1	1	1.39	0.04376	0.86	0.1793	0.61	0.0005248
sp|Q9Y4L1|HYOU1_HUMAN	Hypoxia up-regulated protein 1 OS=Homo sapiens GN=HYOU1 PE=1 SV=1	111476	3	3	0.95	0.2165	1.14	0.02255	1.17	0.01478
sp|P01764|HV323_HUMAN	Immunoglobulin heavy variable 3-23 OS=Homo sapiens GN=IGHV3-23 PE=1 SV=2	12727.3	2	10	0.83	0.006813	0.81	0.01507	0.96	0.1824
sp|Q13200|PSMD2_HUMAN	26S proteasome non-ATPase regulatory subunit 2 OS=Homo sapiens GN=PSMD2 PE=1 SV=3	100859	1	2	0.99	0.7865	0.66	0.1497	0.66	0.1372
sp|P46779|RL28_HUMAN	60S ribosomal protein L28 OS=Homo sapiens GN=RPL28 PE=1 SV=3	15776.7	1	1	0.83	0.3796	0.45	0.04315	0.77	0.3009
sp|P62136|PP1A_HUMAN	Serine/threonine-protein phosphatase PP1-alpha catalytic subunit OS=Homo sapiens GN=PPP1CA PE=1 SV=1	38211.1	1	1	0.55	0.001056	1.04	0.7242	1.85	0.009194
sp|P01780|HV307_HUMAN	Immunoglobulin heavy variable 3-7 OS=Homo sapiens GN=IGHV3-7 PE=1 SV=2	13087.5	2	8	1.17	0.1392	1.32	0.003624	1.16	0.01104
sp|Q99983|OMD_HUMAN	Osteomodulin OS=Homo sapiens GN=OMD PE=1 SV=1	49955.4	5	9	0.87	0.05864	1.39	0.00674	1.65	0.0002406
sp|Q13404|UB2V1_HUMAN	Ubiquitin-conjugating enzyme E2 variant 1 OS=Homo sapiens GN=UBE2V1 PE=1 SV=2	16580.4	2	2	0.98	0.7256	1.84	0.02759	1.89	0.009758
sp|P08514|ITA2B_HUMAN	Integrin alpha-IIb OS=Homo sapiens GN=ITGA2B PE=1 SV=3	114428	8	10	1.2	0.001396	2.41	3.199e-05	1.95	6.047e-07
sp|P01742|HV169_HUMAN	Immunoglobulin heavy variable 1-69 OS=Homo sapiens GN=IGHV1-69 PE=1 SV=2	12747.3	1	2	0.61	0.03347	0.75	0.08926	1.21	0.1438
sp|O43707|ACTN4_HUMAN	Alpha-actinin-4 OS=Homo sapiens GN=ACTN4 PE=1 SV=2	105227	7	10	1.21	0.1752	2.26	0.008343	1.97	0.002602
sp|Q5VTE0|EF1A3_HUMAN	Putative elongation factor 1-alpha-like 3 OS=Homo sapiens GN=EEF1A1P5 PE=5 SV=1	50477.3	4	5	0.97	0.293	1.8	0.001919	1.79	0.002368
sp|Q99961|SH3G1_HUMAN	Endophilin-A2 OS=Homo sapiens GN=SH3GL1 PE=1 SV=1	41674.1	1	1	1.16	0.5193	1.18	0.7537	1.02	0.8528
sp|P03950|ANGI_HUMAN	Angiogenin OS=Homo sapiens GN=ANG PE=1 SV=1	16863.6	4	14	0.89	0.06026	1.08	0.3972	1.21	0.01038
sp|Q9NYU2|UGGG1_HUMAN	UDP-glucose:glycoprotein glucosyltransferase 1 OS=Homo sapiens GN=UGGT1 PE=1 SV=3	177801	1	2	1.05	0.674	1.43	0.02399	1.35	0.02386
sp|Q6YN16|HSDL2_HUMAN	Hydroxysteroid dehydrogenase-like protein 2 OS=Homo sapiens GN=HSDL2 PE=1 SV=1	45632.6	1	6	1.12	0.5997	0.66	0.2251	0.61	0.194
sp|P00739|HPTR_HUMAN	Haptoglobin-related protein OS=Homo sapiens GN=HPR PE=2 SV=2	39499.9	7	27	0.89	0.01688	0.78	0.00346	0.87	0.009759
sp|P23381|SYWC_HUMAN	Tryptophan--tRNA ligase, cytoplasmic OS=Homo sapiens GN=WARS PE=1 SV=2	53455.7	4	4	0.88	0.3172	1.34	0.1635	1.75	0.007083
sp|Q13790|APOF_HUMAN	Apolipoprotein F OS=Homo sapiens GN=APOF PE=1 SV=2	35701.1	4	7	0.96	0.2618	0.94	0.3057	0.97	0.3213
sp|Q7L5N1|CSN6_HUMAN	COP9 signalosome complex subunit 6 OS=Homo sapiens GN=COPS6 PE=1 SV=1	36464.3	1	1	0.76	0.08504	0.86	0.2412	1.12	0.1197
sp|Q96RW7|HMCN1_HUMAN	Hemicentin-1 OS=Homo sapiens GN=HMCN1 PE=1 SV=2	623247	1	1	1.02	0.8336	0.93	0.5482	0.92	0.244
sp|Q9UBX1|CATF_HUMAN	Cathepsin F OS=Homo sapiens GN=CTSF PE=1 SV=1	53941	1	1	0.93	0.3973	1.25	0.04596	1.33	0.0547
sp|Q05195|MAD1_HUMAN	Max dimerization protein 1 OS=Homo sapiens GN=MXD1 PE=1 SV=1	25391.8	1	1	1.1	0.463	0.91	0.3288	0.82	0.007835
sp|Q15084|PDIA6_HUMAN	Protein disulfide-isomerase A6 OS=Homo sapiens GN=PDIA6 PE=1 SV=1	48472.4	4	7	1.21	0.1736	2.13	0.002117	1.76	9.632e-05
sp|O75531|BAF_HUMAN	Barrier-to-autointegration factor OS=Homo sapiens GN=BANF1 PE=1 SV=1	10262.1	1	1	1.29	0.1145	2.21	0.005693	1.73	0.00562
sp|Q16695|H31T_HUMAN	Histone H3.1t OS=Homo sapiens GN=HIST3H3 PE=1 SV=3	15594.5	3	4	0.65	0.1627	0.34	0.01456	0.69	0.2169
sp|P00450|CERU_HUMAN	Ceruloplasmin OS=Homo sapiens GN=CP PE=1 SV=1	122965	37	255	0.92	0.00131	0.75	0.0002041	0.79	0.0003026
sp|O15397|IPO8_HUMAN	Importin-8 OS=Homo sapiens GN=IPO8 PE=1 SV=2	120927	1	1	0.94	0.5659	1.44	0.04054	1.56	0.03726
sp|P61758|PFD3_HUMAN	Prefoldin subunit 3 OS=Homo sapiens GN=VBP1 PE=1 SV=3	22796.5	1	1	3.54	0.9251	3.94	0.1995	4.46	0.05056
sp|P23141|EST1_HUMAN	Liver carboxylesterase 1 OS=Homo sapiens GN=CES1 PE=1 SV=2	62748.2	2	4	0.78	0.06016	0.79	0.005549	1.06	0.6585
sp|Q07020|RL18_HUMAN	60S ribosomal protein L18 OS=Homo sapiens GN=RPL18 PE=1 SV=2	21717.1	1	2	0.76	0.301	0.45	0.000907	0.85	0.4059
sp|P02675|FIBB_HUMAN	Fibrinogen beta chain OS=Homo sapiens GN=FGB PE=1 SV=2	56558.5	40	1055	1.01	0.7628	0.84	0.002347	0.83	0.0004286
sp|P13497|BMP1_HUMAN	Bone morphogenetic protein 1 OS=Homo sapiens GN=BMP1 PE=1 SV=2	113498	6	7	0.99	0.7397	1.02	0.7852	1.02	0.7329
sp|P0DOX7|IGK_HUMAN	Immunoglobulin kappa light chain OS=Homo sapiens PE=1 SV=1	23631.5	3	46	0.93	0.01055	0.96	0.1479	1.04	0.1691
sp|Q15645|PCH2_HUMAN	Pachytene checkpoint protein 2 homolog OS=Homo sapiens GN=TRIP13 PE=1 SV=2	48844.6	1	1	1.25	0.2759	1.23	0.01282	1.03	0.9832
sp|P49590|SYHM_HUMAN	Probable histidine--tRNA ligase, mitochondrial OS=Homo sapiens GN=HARS2 PE=1 SV=1	57574.9	1	1	0.22	0.00081	0.18	0.00066	0.79	0.1496
sp|P17980|PRS6A_HUMAN	26S protease regulatory subunit 6A OS=Homo sapiens GN=PSMC3 PE=1 SV=3	49439.6	2	2	0.7	0.001364	0.88	0.06188	1.23	0.005696
sp|Q8N4C6|NIN_HUMAN	Ninein OS=Homo sapiens GN=NIN PE=1 SV=4	245190	1	1	1.32	0.3719	1.59	0.0001254	1.34	0.3364
sp|P26640|SYVC_HUMAN	Valine--tRNA ligase OS=Homo sapiens GN=VARS PE=1 SV=4	141624	1	1	0.55	0.009831	1.69	0.3238	2.72	0.03558
sp|Q6ZN28|MACC1_HUMAN	Metastasis-associated in colon cancer protein 1 OS=Homo sapiens GN=MACC1 PE=1 SV=2	97358.1	1	1	0.84	0.1021	0.91	0.2648	1.07	0.1778
sp|O00144|FZD9_HUMAN	Frizzled-9 OS=Homo sapiens GN=FZD9 PE=2 SV=1	65831.1	1	1	0.85	0.08942	0.65	0.0002875	0.75	0.02324
sp|A2RUR9|C144A_HUMAN	Coiled-coil domain-containing protein 144A OS=Homo sapiens GN=CCDC144A PE=2 SV=1	166430	1	1	1.1	0.02326	0.91	0.000206	0.82	0.003417
sp|Q8NFQ6|BPIFC_HUMAN	BPI fold-containing family C protein OS=Homo sapiens GN=BPIFC PE=2 SV=1	56700.2	1	1	0.79	0.00498	0.73	0.01919	0.91	0.1862
sp|Q9UQ16|DYN3_HUMAN	Dynamin-3 OS=Homo sapiens GN=DNM3 PE=1 SV=4	98066.1	1	1	0.28	0.0006792	0.1	2.79e-09	0.14	0.0007179
sp|Q6IB77|GLYAT_HUMAN	Glycine N-acyltransferase OS=Homo sapiens GN=GLYAT PE=1 SV=3	34283.1	1	1	0.99	0.8065	0.87	0.2158	0.89	0.3196
sp|P04264|K2C1_HUMAN	Keratin, type II cytoskeletal 1 OS=Homo sapiens GN=KRT1 PE=1 SV=6	66152.1	14	32	0.45	0.0006893	0.85	0.005137	1.89	0.0008867
sp|P09651|ROA1_HUMAN	Heterogeneous nuclear ribonucleoprotein A1 OS=Homo sapiens GN=HNRNPA1 PE=1 SV=5	38819.1	2	5	0.59	0.115	0.29	0.0001839	0.69	0.2351
sp|Q9H251|CAD23_HUMAN	Cadherin-23 OS=Homo sapiens GN=CDH23 PE=1 SV=2	370046	1	1	0.7	0.1067	0.76	0.1742	1.09	0.5338
sp|Q8IVS2|FABD_HUMAN	Malonyl-CoA-acyl carrier protein transacylase, mitochondrial OS=Homo sapiens GN=MCAT PE=1 SV=2	43372.3	1	1	0.64	0.09271	0.58	0.04793	0.92	0.4641
sp|P04180|LCAT_HUMAN	Phosphatidylcholine-sterol acyltransferase OS=Homo sapiens GN=LCAT PE=1 SV=1	49870.2	8	51	0.92	0.09649	0.82	0.01532	0.88	0.0001342
sp|Q9BYT8|NEUL_HUMAN	Neurolysin, mitochondrial OS=Homo sapiens GN=NLN PE=1 SV=1	81323	1	1	1.06	0.8754	1.12	0.9909	1.04	0.2187
sp|Q6ZRP7|QSOX2_HUMAN	Sulfhydryl oxidase 2 OS=Homo sapiens GN=QSOX2 PE=1 SV=3	78202.9	1	1	1.17	0.3481	1.58	0.08582	1.36	0.1865
sp|P40939|ECHA_HUMAN	Trifunctional enzyme subunit alpha, mitochondrial OS=Homo sapiens GN=HADHA PE=1 SV=2	83670.1	1	2	0.52	0.009374	0.5	0.03318	0.97	0.6766
sp|P26927|HGFL_HUMAN	Hepatocyte growth factor-like protein OS=Homo sapiens GN=MST1 PE=1 SV=2	82815.5	9	10	0.94	0.1068	0.89	0.009319	0.9	0.063
sp|P13010|XRCC5_HUMAN	X-ray repair cross-complementing protein 5 OS=Homo sapiens GN=XRCC5 PE=1 SV=3	83204.5	1	3	0.8	0.08716	0.63	0.1331	0.79	0.312
sp|P48426|PI42A_HUMAN	Phosphatidylinositol 5-phosphate 4-kinase type-2 alpha OS=Homo sapiens GN=PIP4K2A PE=1 SV=2	46405.6	1	1	1.11	0.4296	1.82	0.01312	1.61	0.004254
sp|Q99685|MGLL_HUMAN	Monoglyceride lipase OS=Homo sapiens GN=MGLL PE=1 SV=2	33450.3	1	1	0.76	0.0267	1.4	0.01105	1.8	0.0006205
sp|P09871|C1S_HUMAN	Complement C1s subcomponent OS=Homo sapiens GN=C1S PE=1 SV=1	78156.4	24	386	0.89	0.001444	0.89	0.004016	0.98	0.3105
sp|Q14126|DSG2_HUMAN	Desmoglein-2 OS=Homo sapiens GN=DSG2 PE=1 SV=2	122998	7	11	1.01	0.8611	0.85	0.04466	0.8	7.58e-05
sp|Q9HBB8|CDHR5_HUMAN	Cadherin-related family member 5 OS=Homo sapiens GN=CDHR5 PE=1 SV=3	88549.8	1	1	0.78	0.1416	0.77	0.1453	0.97	0.5119
sp|Q93079|H2B1H_HUMAN	Histone H2B type 1-H OS=Homo sapiens GN=HIST1H2BH PE=1 SV=3	13865.5	1	1	0.53	0.1486	0.21	4e-08	0.8	0.3457
sp|P50990|TCPQ_HUMAN	T-complex protein 1 subunit theta OS=Homo sapiens GN=CCT8 PE=1 SV=4	60134.7	4	5	1.13	0.3075	2.25	0.006002	2.1	0.0008446
sp|Q6ZMN7|PZRN4_HUMAN	PDZ domain-containing RING finger protein 4 OS=Homo sapiens GN=PDZRN4 PE=2 SV=3	118608	1	3	1.11	0.5399	0.78	0.1111	0.69	0.0001458
sp|O15037|KHNYN_HUMAN	Protein KHNYN OS=Homo sapiens GN=KHNYN PE=1 SV=3	75210.6	1	1	0.99	0.7361	0.85	0.007694	0.85	0.06115
sp|P31513|FMO3_HUMAN	Dimethylaniline monooxygenase [N-oxide-forming] 3 OS=Homo sapiens GN=FMO3 PE=1 SV=5	60603.6	1	1	0.99	0.8236	0.9	0.4489	0.9	0.4517
sp|P25788|PSA3_HUMAN	Proteasome subunit alpha type-3 OS=Homo sapiens GN=PSMA3 PE=1 SV=2	28625.2	1	1	0.69	0.03217	0.9	0.3921	1.28	0.1079
sp|Q6V0I7|FAT4_HUMAN	Protocadherin Fat 4 OS=Homo sapiens GN=FAT4 PE=1 SV=2	546267	1	1	0.76	0.01768	1.08	0.3535	1.4	0.00164
sp|P06396|GELS_HUMAN	Gelsolin OS=Homo sapiens GN=GSN PE=1 SV=1	86025.3	19	82	0.81	0.0002883	0.83	0.0001986	1.01	0.6742
sp|P05160|F13B_HUMAN	Coagulation factor XIII B chain OS=Homo sapiens GN=F13B PE=1 SV=3	77724	12	27	1.16	0.001772	0.95	0.09695	0.8	0.0156
sp|Q9NZN3|EHD3_HUMAN	EH domain-containing protein 3 OS=Homo sapiens GN=EHD3 PE=1 SV=2	60887.7	5	8	1.91	0.09376	3.58	0.006246	2.09	0.00191
sp|P61981|1433G_HUMAN	14-3-3 protein gamma OS=Homo sapiens GN=YWHAG PE=1 SV=2	28438	1	1	0.82	0.02439	1.44	0.04699	1.73	0.01089
sp|Q9GZM7|TINAL_HUMAN	Tubulointerstitial nephritis antigen-like OS=Homo sapiens GN=TINAGL1 PE=1 SV=1	53703.5	1	1	0.65	0.02049	0.82	0.1901	1.25	0.2966
sp|Q06278|AOXA_HUMAN	Aldehyde oxidase OS=Homo sapiens GN=AOX1 PE=1 SV=2	150199	1	8	0.86	0.2723	1.04	0.7751	1.25	0.7175
sp|P49641|MA2A2_HUMAN	Alpha-mannosidase 2x OS=Homo sapiens GN=MAN2A2 PE=2 SV=3	131123	1	1	0.67	0.1236	1.02	0.8299	1.54	0.06908
sp|O95810|SDPR_HUMAN	Serum deprivation-response protein OS=Homo sapiens GN=SDPR PE=1 SV=3	47183.6	9	24	1.35	0.01071	4.05	0.0002045	2.94	3.277e-05
sp|P14618|KPYM_HUMAN	Pyruvate kinase PKM OS=Homo sapiens GN=PKM PE=1 SV=4	58452.2	19	60	1.52	0.009759	4.02	0.0002083	2.74	1.988e-05
sp|I3L273|GFY_HUMAN	Golgi-associated olfactory signaling regulator OS=Homo sapiens GN=GFY PE=3 SV=1	56222.4	1	1	0.11	-	6.18	0.03302	9.94	5.084e-08
sp|P55268|LAMB2_HUMAN	Laminin subunit beta-2 OS=Homo sapiens GN=LAMB2 PE=1 SV=2	202964	3	3	0.77	0.2042	0.51	0.07965	0.68	0.1189
sp|P01704|LV214_HUMAN	Immunoglobulin lambda variable 2-14 OS=Homo sapiens GN=IGLV2-14 PE=1 SV=2	12685	1	4	0.46	0.0001737	0.58	0.001206	1.26	0.01543
sp|P55084|ECHB_HUMAN	Trifunctional enzyme subunit beta, mitochondrial OS=Homo sapiens GN=HADHB PE=1 SV=3	51528.6	1	17	1.07	0.8303	0.95	0.4539	0.89	0.4144
sp|P02753|RET4_HUMAN	Retinol-binding protein 4 OS=Homo sapiens GN=RBP4 PE=1 SV=3	23319.4	2	4	0.93	0.06983	0.63	0.004222	0.66	0.007733
sp|Q9H3D4|P63_HUMAN	Tumor protein 63 OS=Homo sapiens GN=TP63 PE=1 SV=1	77630.7	1	2	1.13	0.153	1.28	0.0009172	1.13	0.1545
sp|P08319|ADH4_HUMAN	Alcohol dehydrogenase 4 OS=Homo sapiens GN=ADH4 PE=1 SV=5	41090	2	2	0.56	0.007424	0.51	0.009606	0.89	0.1584
sp|O60264|SMCA5_HUMAN	SWI/SNF-related matrix-associated actin-dependent regulator of chromatin subfamily A member 5 OS=Homo sapiens GN=SMARCA5 PE=1 SV=1	122495	1	1	0.1	1.319e-06	3.65	0.1544	8.32	0.0003923
sp|P10909|CLUS_HUMAN	Clusterin OS=Homo sapiens GN=CLU PE=1 SV=1	53013.2	25	855	1.06	0.01054	0.97	0.07367	0.9	0.003401
sp|O75688|PPM1B_HUMAN	Protein phosphatase 1B OS=Homo sapiens GN=PPM1B PE=1 SV=1	53161.6	2	2	0.87	0.0003398	1.28	0.04955	1.44	0.02286
sp|O76014|KRT37_HUMAN	Keratin, type I cuticular Ha7 OS=Homo sapiens GN=KRT37 PE=3 SV=3	51065.7	1	1	0.64	0.00583	0.75	0.1229	1.15	0.395
sp|Q09028|RBBP4_HUMAN	Histone-binding protein RBBP4 OS=Homo sapiens GN=RBBP4 PE=1 SV=3	47893.2	1	1	0.41	0.02572	0.34	0.01166	0.98	0.6245
sp|Q6ZQQ6|WDR87_HUMAN	WD repeat-containing protein 87 OS=Homo sapiens GN=WDR87 PE=1 SV=3	335238	1	1	0.9	0.4731	1.06	0.7058	1.17	0.109
sp|P01706|LV211_HUMAN	Immunoglobulin lambda variable 2-11 OS=Homo sapiens GN=IGLV2-11 PE=1 SV=2	12789.1	1	7	1.03	0.5717	1.36	0.001221	1.32	0.00396
sp|Q9H0E2|TOLIP_HUMAN	Toll-interacting protein OS=Homo sapiens GN=TOLLIP PE=1 SV=1	30472.2	1	1	0.25	0.01833	0.5	0.07748	2	0.01504
sp|P55058|PLTP_HUMAN	Phospholipid transfer protein OS=Homo sapiens GN=PLTP PE=1 SV=1	54914.6	12	41	1.07	0.2472	1.21	0.02815	1.1	0.007387
sp|Q8WWA0|ITLN1_HUMAN	Intelectin-1 OS=Homo sapiens GN=ITLN1 PE=1 SV=1	35491.5	6	10	0.79	0.001101	0.9	0.0307	1.11	0.006619
sp|P16035|TIMP2_HUMAN	Metalloproteinase inhibitor 2 OS=Homo sapiens GN=TIMP2 PE=1 SV=2	25049.4	1	4	0.94	0.1979	0.92	0.02279	1.01	0.755
sp|Q99733|NP1L4_HUMAN	Nucleosome assembly protein 1-like 4 OS=Homo sapiens GN=NAP1L4 PE=1 SV=1	42949.9	2	2	1.11	0.211	2.06	0.001444	1.83	0.0005805
sp|P07737|PROF1_HUMAN	Profilin-1 OS=Homo sapiens GN=PFN1 PE=1 SV=2	15197.6	5	14	1.64	0.002286	4.4	7.459e-05	2.7	2.217e-06
sp|P40197|GPV_HUMAN	Platelet glycoprotein V OS=Homo sapiens GN=GP5 PE=1 SV=1	61415.9	4	6	0.78	0.01166	1.1	0.4804	1.43	0.03336
sp|P04035|HMDH_HUMAN	3-hydroxy-3-methylglutaryl-coenzyme A reductase OS=Homo sapiens GN=HMGCR PE=1 SV=1	98991.2	1	1	0.97	0.3869	1.44	0.583	1.5	0.00765
sp|Q8TF42|UBS3B_HUMAN	Ubiquitin-associated and SH3 domain-containing protein B OS=Homo sapiens GN=UBASH3B PE=1 SV=2	73771.8	2	4	0.99	0.7857	1.5	0.09876	1.63	0.001113
sp|P12931|SRC_HUMAN	Proto-oncogene tyrosine-protein kinase Src OS=Homo sapiens GN=SRC PE=1 SV=3	60292.2	2	2	0.87	0.2154	2.04	0.0001392	2.36	0.003171
sp|P01700|LV147_HUMAN	Immunoglobulin lambda variable 1-47 OS=Homo sapiens GN=IGLV1-47 PE=1 SV=2	12429	1	8	0.82	0.007594	0.91	0.1701	1.12	0.01479
sp|P01624|KV315_HUMAN	Immunoglobulin kappa variable 3-15 OS=Homo sapiens GN=IGKV3-15 PE=1 SV=2	12584.2	1	9	1.07	0.1678	1.36	0.001465	1.21	0.004997
sp|P32119|PRDX2_HUMAN	Peroxiredoxin-2 OS=Homo sapiens GN=PRDX2 PE=1 SV=5	22031.3	5	16	0.82	0.002529	0.73	0.0002317	0.89	0.002566
sp|P09110|THIK_HUMAN	3-ketoacyl-CoA thiolase, peroxisomal OS=Homo sapiens GN=ACAA1 PE=1 SV=2	44816.1	1	1	0.93	0.4166	1.08	0.58	1.14	0.1481
sp|Q9NQW7|XPP1_HUMAN	Xaa-Pro aminopeptidase 1 OS=Homo sapiens GN=XPNPEP1 PE=1 SV=3	70539.5	2	2	1.07	0.457	1.14	0.1278	1.06	0.5171
sp|A0A0B4J1X8|HV343_HUMAN	Immunoglobulin heavy variable 3-43 OS=Homo sapiens GN=IGHV3-43 PE=3 SV=1	13221.5	1	2	0.85	0.06111	0.71	0.008809	0.82	0.00545
sp|P28331|NDUS1_HUMAN	NADH-ubiquinone oxidoreductase 75 kDa subunit, mitochondrial OS=Homo sapiens GN=NDUFS1 PE=1 SV=3	80424.9	1	8	0.99	0.8504	0.91	0.463	0.94	0.5547
sp|P27169|PON1_HUMAN	Serum paraoxonase/arylesterase 1 OS=Homo sapiens GN=PON1 PE=1 SV=3	39859.3	15	604	1.03	0.05562	1.12	0.001735	1.06	0.01087
sp|Q96ME1|FXL18_HUMAN	F-box/LRR-repeat protein 18 OS=Homo sapiens GN=FBXL18 PE=1 SV=2	90091.1	1	1	0.41	2.622e-05	0.48	0.00486	1.13	0.2996
sp|P07359|GP1BA_HUMAN	Platelet glycoprotein Ib alpha chain OS=Homo sapiens GN=GP1BA PE=1 SV=2	71990.4	1	1	0.86	0.264	1.31	0.02816	1.55	0.03057
sp|Q14149|MORC3_HUMAN	MORC family CW-type zinc finger protein 3 OS=Homo sapiens GN=MORC3 PE=1 SV=3	108225	1	1	0.69	0.02299	0.82	0.1124	1.18	0.08392
sp|P01011|AACT_HUMAN	Alpha-1-antichymotrypsin OS=Homo sapiens GN=SERPINA3 PE=1 SV=2	47773.6	9	29	1.27	0.004392	1.65	0.0001144	1.32	0.006402
sp|Q15555|MARE2_HUMAN	Microtubule-associated protein RP/EB family member 2 OS=Homo sapiens GN=MAPRE2 PE=1 SV=1	37218.3	2	3	1.46	0.2137	3.51	0.008205	2.4	0.0002887
sp|P50995|ANX11_HUMAN	Annexin A11 OS=Homo sapiens GN=ANXA11 PE=1 SV=1	54679.2	4	5	0.91	0.1142	2.32	0.003922	2.39	0.002764
sp|Q9NPC4|A4GAT_HUMAN	Lactosylceramide 4-alpha-galactosyltransferase OS=Homo sapiens GN=A4GALT PE=2 SV=1	40911	1	1	0.74	0.06174	1.01	0.8484	1.37	0.05525
sp|P58546|MTPN_HUMAN	Myotrophin OS=Homo sapiens GN=MTPN PE=1 SV=2	13039.7	1	1	1.49	0.3085	3.86	0.008088	2.77	0.008301
sp|Q9P2N4|ATS9_HUMAN	A disintegrin and metalloproteinase with thrombospondin motifs 9 OS=Homo sapiens GN=ADAMTS9 PE=1 SV=4	223688	1	1	0.81	0.1358	0.62	0.02283	0.76	0.004893
sp|P62269|RS18_HUMAN	40S ribosomal protein S18 OS=Homo sapiens GN=RPS18 PE=1 SV=3	17689.8	1	1	0.75	0.2969	0.42	0.0005482	0.86	0.4219
sp|P51888|PRELP_HUMAN	Prolargin OS=Homo sapiens GN=PRELP PE=1 SV=1	44163.3	1	10	1.57	0.003966	1.46	0.6528	0.94	0.5455
sp|Q96FE7|P3IP1_HUMAN	Phosphoinositide-3-kinase-interacting protein 1 OS=Homo sapiens GN=PIK3IP1 PE=1 SV=2	28668.1	1	1	1.01	0.9417	0.94	0.1686	0.95	0.5851
sp|P00734|THRB_HUMAN	Prothrombin OS=Homo sapiens GN=F2 PE=1 SV=2	71456.7	43	1279	0.94	0.0006294	0.92	0.01	0.96	0.01369
sp|P19823|ITIH2_HUMAN	Inter-alpha-trypsin inhibitor heavy chain H2 OS=Homo sapiens GN=ITIH2 PE=1 SV=2	106835	23	131	0.88	0.0002992	0.93	0.003047	1.03	0.1169
sp|O14818|PSA7_HUMAN	Proteasome subunit alpha type-7 OS=Homo sapiens GN=PSMA7 PE=1 SV=1	28022.7	1	1	0.65	0.1011	0.55	0.05075	0.84	0.009493
sp|P07951|TPM2_HUMAN	Tropomyosin beta chain OS=Homo sapiens GN=TPM2 PE=1 SV=1	32926.6	1	4	2.39	0.006157	6.53	0.0002394	2.76	0.001887
sp|O75369|FLNB_HUMAN	Filamin-B OS=Homo sapiens GN=FLNB PE=1 SV=2	280139	1	2	0.98	0.4773	0.78	0.06592	0.78	0.07028
sp|P09211|GSTP1_HUMAN	Glutathione S-transferase P OS=Homo sapiens GN=GSTP1 PE=1 SV=2	23551.1	3	3	1.02	0.9459	1.72	0.03482	1.67	0.002958
sp|A0A075B6J6|LV322_HUMAN	Immunoglobulin lambda variable 3-22 OS=Homo sapiens GN=IGLV3-22 PE=3 SV=1	12637	1	1	5.69	0.108	6.59	0.01424	3.69	0.4592
sp|O00187|MASP2_HUMAN	Mannan-binding lectin serine protease 2 OS=Homo sapiens GN=MASP2 PE=1 SV=4	77175.2	14	43	0.94	0.1417	0.97	0.5277	1.02	0.5421
sp|O60234|GMFG_HUMAN	Glia maturation factor gamma OS=Homo sapiens GN=GMFG PE=1 SV=1	16943.5	2	2	0.92	0.0216	2.98	0.0003069	3.17	0.0007852
sp|Q5TB80|CE162_HUMAN	Centrosomal protein of 162 kDa OS=Homo sapiens GN=CEP162 PE=1 SV=2	162338	1	3	5.13	0.03963	5.05	0.02623	1.43	0.8228
sp|P01772|HV333_HUMAN	Immunoglobulin heavy variable 3-33 OS=Homo sapiens GN=IGHV3-33 PE=1 SV=2	13218.6	1	1	1.33	0.07092	1.25	0.1043	0.93	0.1539
sp|Q00341|VIGLN_HUMAN	Vigilin OS=Homo sapiens GN=HDLBP PE=1 SV=2	141977	1	4	1.08	0.7485	1.03	0.6635	1	0.6071
sp|Q15691|MARE1_HUMAN	Microtubule-associated protein RP/EB family member 1 OS=Homo sapiens GN=MAPRE1 PE=1 SV=3	30133.2	1	1	1.54	0.07559	5.42	0.001031	3.59	0.001608
sp|Q9NRN7|ADPPT_HUMAN	L-aminoadipate-semialdehyde dehydrogenase-phosphopantetheinyl transferase OS=Homo sapiens GN=AASDHPPT PE=1 SV=2	35963.1	1	1	1.1	0.9432	2.91	0.0003095	2.97	0.01888
sp|Q00765|REEP5_HUMAN	Receptor expression-enhancing protein 5 OS=Homo sapiens GN=REEP5 PE=1 SV=3	21689.1	1	1	0.88	0.2938	0.53	0.1476	0.6	0.1893
sp|A0A0B4J1U3|LV136_HUMAN	Immunoglobulin lambda variable 1-36 OS=Homo sapiens GN=IGLV1-36 PE=3 SV=5	12623.1	1	1	1.2	0.2634	1.35	0.09244	1.12	0.006053
sp|Q9NZP8|C1RL_HUMAN	Complement C1r subcomponent-like protein OS=Homo sapiens GN=C1RL PE=1 SV=2	54187.6	3	18	1.08	0.02721	0.75	0.0001037	0.7	1.558e-05
sp|A0A0C4DH34|HV428_HUMAN	Immunoglobulin heavy variable 4-28 OS=Homo sapiens GN=IGHV4-28 PE=3 SV=1	13211.7	2	6	0.99	0.7931	0.97	0.6395	0.94	0.3031
sp|P58166|INHBE_HUMAN	Inhibin beta E chain OS=Homo sapiens GN=INHBE PE=1 SV=1	39260.2	1	1	0.83	0.2181	0.81	0.1775	0.95	0.003479
sp|P02760|AMBP_HUMAN	Protein AMBP OS=Homo sapiens GN=AMBP PE=1 SV=1	39868.3	7	31	0.91	0.1034	0.95	0.2775	1.01	0.589
sp|P06312|KV401_HUMAN	Immunoglobulin kappa variable 4-1 OS=Homo sapiens GN=IGKV4-1 PE=1 SV=1	13467.6	3	26	0.92	0.07711	0.92	0.01996	0.99	0.7453
sp|Q9BXJ4|C1QT3_HUMAN	Complement C1q tumor necrosis factor-related protein 3 OS=Homo sapiens GN=C1QTNF3 PE=1 SV=1	27243.9	1	1	0.86	0.007911	0.75	0.001871	0.86	0.003497
sp|P35542|SAA4_HUMAN	Serum amyloid A-4 protein OS=Homo sapiens GN=SAA4 PE=1 SV=2	14833.3	5	39	0.95	0.01934	0.96	0.02607	1.01	0.5993
sp|Q8IUX7|AEBP1_HUMAN	Adipocyte enhancer-binding protein 1 OS=Homo sapiens GN=AEBP1 PE=1 SV=1	131570	1	1	0.81	0.02345	0.76	0.01126	0.92	0.01931
sp|Q9H6X2|ANTR1_HUMAN	Anthrax toxin receptor 1 OS=Homo sapiens GN=ANTXR1 PE=1 SV=2	63415.3	4	7	1	0.9194	1.12	0.0479	1.16	0.1907
sp|Q14296|FASTK_HUMAN	Fas-activated serine/threonine kinase OS=Homo sapiens GN=FASTK PE=1 SV=1	61903	1	1	1.03	0.8916	0.66	0.01388	0.65	0.01867
sp|P51809|VAMP7_HUMAN	Vesicle-associated membrane protein 7 OS=Homo sapiens GN=VAMP7 PE=1 SV=3	25243.1	1	1	1.05	0.6309	0.9	0.1659	0.86	0.08968
sp|P28300|LYOX_HUMAN	Protein-lysine 6-oxidase OS=Homo sapiens GN=LOX PE=1 SV=2	47580.8	1	1	0.65	0.01413	0.78	0.04284	1.19	0.2711
sp|P01833|PIGR_HUMAN	Polymeric immunoglobulin receptor OS=Homo sapiens GN=PIGR PE=1 SV=4	84411.1	6	6	0.96	0.4457	0.97	0.5718	1.05	0.3139
sp|P30043|BLVRB_HUMAN	Flavin reductase (NADPH) OS=Homo sapiens GN=BLVRB PE=1 SV=3	22201.5	4	6	0.8	0.02683	0.85	0.1665	1.07	0.2257
sp|Q9HAV7|GRPE1_HUMAN	GrpE protein homolog 1, mitochondrial OS=Homo sapiens GN=GRPEL1 PE=1 SV=2	24474	1	7	0.9	0.3354	0.76	0.2468	0.83	0.3543
sp|P10646|TFPI1_HUMAN	Tissue factor pathway inhibitor OS=Homo sapiens GN=TFPI PE=1 SV=1	36057.4	2	2	0.83	0.07514	1.11	0.3926	1.31	0.0179
sp|P48444|COPD_HUMAN	Coatomer subunit delta OS=Homo sapiens GN=ARCN1 PE=1 SV=1	57612.3	1	20	0.83	0.1205	0.49	0.09639	0.58	0.1455
sp|Q9UK55|ZPI_HUMAN	Protein Z-dependent protease inhibitor OS=Homo sapiens GN=SERPINA10 PE=1 SV=1	50770.3	12	42	0.85	0.002329	0.71	0.00171	0.83	0.0005745
sp|P49407|ARRB1_HUMAN	Beta-arrestin-1 OS=Homo sapiens GN=ARRB1 PE=1 SV=2	47417.4	1	1	1.02	0.8673	1.47	0.007861	1.43	0.003976
sp|P03951|FA11_HUMAN	Coagulation factor XI OS=Homo sapiens GN=F11 PE=1 SV=1	72098.3	11	16	0.83	0.02258	0.73	0.004273	0.88	0.003743
sp|P27635|RL10_HUMAN	60S ribosomal protein L10 OS=Homo sapiens GN=RPL10 PE=1 SV=4	25026	2	3	0.49	0.1447	0.19	0.00916	1.06	0.4494
sp|O15204|ADEC1_HUMAN	ADAM DEC1 OS=Homo sapiens GN=ADAMDEC1 PE=1 SV=2	53692.9	1	1	0.57	0.04291	0.64	0.07515	1.1	0.2034
sp|P55769|NH2L1_HUMAN	NHP2-like protein 1 OS=Homo sapiens GN=SNU13 PE=1 SV=3	14374.6	1	3	0.48	0.07614	0.26	0.00067	0.73	0.2493
sp|Q15019|SEPT2_HUMAN	Septin-2 OS=Homo sapiens GN=SEPT2 PE=1 SV=1	41671.3	1	1	0.72	0.1648	0.66	0.1014	0.92	0.3717
sp|P82987|ATL3_HUMAN	ADAMTS-like protein 3 OS=Homo sapiens GN=ADAMTSL3 PE=1 SV=4	194481	1	1	0.12	0.0006268	0.96	0.6582	7.5	0.002258
sp|P07437|TBB5_HUMAN	Tubulin beta chain OS=Homo sapiens GN=TUBB PE=1 SV=2	50077.1	2	8	1.3	0.08331	3.44	0.00624	2.29	0.0001947
sp|O14641|DVL2_HUMAN	Segment polarity protein dishevelled homolog DVL-2 OS=Homo sapiens GN=DVL2 PE=1 SV=1	79165.7	1	1	1.26	0.07691	1.18	0.1485	0.93	0.4862
sp|P00736|C1R_HUMAN	Complement C1r subcomponent OS=Homo sapiens GN=C1R PE=1 SV=2	81588.4	26	281	0.99	0.007739	0.78	6.199e-05	0.78	9e-05
sp|Q04760|LGUL_HUMAN	Lactoylglutathione lyase OS=Homo sapiens GN=GLO1 PE=1 SV=4	20974.3	1	1	0.67	0.01494	1.28	0.05146	1.88	0.0003088
sp|P01008|ANT3_HUMAN	Antithrombin-III OS=Homo sapiens GN=SERPINC1 PE=1 SV=1	53007	26	211	2.22	0.000133	4.67	5.597e-05	2.02	2.138e-05
sp|Q9Y315|DEOC_HUMAN	Deoxyribose-phosphate aldolase OS=Homo sapiens GN=DERA PE=1 SV=2	35475.6	1	1	1.66	0.04913	1.16	0.5158	0.73	0.1625
sp|P09874|PARP1_HUMAN	Poly [ADP-ribose] polymerase 1 OS=Homo sapiens GN=PARP1 PE=1 SV=4	113793	1	1	0.71	0.03422	0.96	0.6213	1.36	0.1431
sp|Q9H061|T126A_HUMAN	Transmembrane protein 126A OS=Homo sapiens GN=TMEM126A PE=1 SV=1	21723.6	1	1	0.93	0.4775	0.61	0.1958	0.68	0.2394
sp|Q8TE23|TS1R2_HUMAN	Taste receptor type 1 member 2 OS=Homo sapiens GN=TAS1R2 PE=3 SV=2	96642.6	1	1	1.16	0.4016	0.91	0.4189	0.77	0.01903
sp|P12830|CADH1_HUMAN	Cadherin-1 OS=Homo sapiens GN=CDH1 PE=1 SV=3	97834	9	16	0.89	0.004411	0.82	0.007169	0.96	0.006315
sp|Q96L93|KI16B_HUMAN	Kinesin-like protein KIF16B OS=Homo sapiens GN=KIF16B PE=1 SV=2	152470	1	2	1.09	0.4848	0.74	0.07195	0.67	0.01655
sp|Q9UGM5|FETUB_HUMAN	Fetuin-B OS=Homo sapiens GN=FETUB PE=1 SV=2	42865.3	9	21	0.98	0.2412	0.74	0.0005285	0.76	0.001026
sp|P06733|ENOA_HUMAN	Alpha-enolase OS=Homo sapiens GN=ENO1 PE=1 SV=2	47463.4	11	38	1.38	0.002943	3.26	8.87e-05	2.57	1.629e-05
sp|P02656|APOC3_HUMAN	Apolipoprotein C-III OS=Homo sapiens GN=APOC3 PE=1 SV=1	10827.5	7	206	0.92	0.02026	1.11	0.04057	1.19	0.001208
sp|Q8IUC6|TCAM1_HUMAN	TIR domain-containing adapter molecule 1 OS=Homo sapiens GN=TICAM1 PE=1 SV=1	77325.2	1	1	9.51	3.148e-05	3.69	0.413	0.22	0.01741
sp|O00429|DNM1L_HUMAN	Dynamin-1-like protein OS=Homo sapiens GN=DNM1L PE=1 SV=2	82321.3	3	3	1.11	0.3151	2.19	0.0002789	1.97	0.002027
sp|P0C0L4|CO4A_HUMAN	Complement C4-A OS=Homo sapiens GN=C4A PE=1 SV=2	194243	3	29	0.78	0.01253	0.84	0.04803	1.05	0.2099
sp|Q9BSJ2|GCP2_HUMAN	Gamma-tubulin complex component 2 OS=Homo sapiens GN=TUBGCP2 PE=1 SV=2	103078	1	1	0.61	0.06797	0.76	0.254	1.24	0.5997
sp|P07360|CO8G_HUMAN	Complement component C8 gamma chain OS=Homo sapiens GN=C8G PE=1 SV=3	22416.6	5	6	0.87	0.0042	0.81	0.02456	0.92	0.0575
sp|P01701|LV151_HUMAN	Immunoglobulin lambda variable 1-51 OS=Homo sapiens GN=IGLV1-51 PE=1 SV=2	12451	2	4	0.89	0.2756	0.98	0.7584	1.17	0.3528
sp|P40227|TCPZ_HUMAN	T-complex protein 1 subunit zeta OS=Homo sapiens GN=CCT6A PE=1 SV=3	58425.8	2	2	1.41	0.07868	3.04	6.091e-05	2.22	0.007483
sp|P10644|KAP0_HUMAN	cAMP-dependent protein kinase type I-alpha regulatory subunit OS=Homo sapiens GN=PRKAR1A PE=1 SV=1	43165	1	1	0.77	0.05772	0.79	0.124	1.02	0.935
sp|P01619|KV320_HUMAN	Immunoglobulin kappa variable 3-20 OS=Homo sapiens GN=IGKV3-20 PE=1 SV=2	12645.3	1	3	0.88	0.003001	0.96	0.05723	1.07	0.01912
sp|P01344|IGF2_HUMAN	Insulin-like growth factor II OS=Homo sapiens GN=IGF2 PE=1 SV=1	20565.4	1	4	0.98	0.7193	0.96	0.5562	1	0.9013
sp|Q8IX21|SLF2_HUMAN	SMC5-SMC6 complex localization factor protein 2 OS=Homo sapiens GN=SLF2 PE=1 SV=2	132686	1	1	0.36	0.0438	0.35	0.06511	0.97	0.503
sp|O75521|ECI2_HUMAN	Enoyl-CoA delta isomerase 2, mitochondrial OS=Homo sapiens GN=ECI2 PE=1 SV=4	43938.5	1	1	1.37	0.2499	0.85	0.3608	0.66	0.2371
sp|Q14644|RASA3_HUMAN	Ras GTPase-activating protein 3 OS=Homo sapiens GN=RASA3 PE=1 SV=3	96817.6	1	1	2.39	0.1575	6.66	0.01174	3.09	7.43e-05
sp|P04430|KV116_HUMAN	Immunoglobulin kappa variable 1-16 OS=Homo sapiens GN=IGKV1-16 PE=1 SV=2	12820.3	1	2	0.6	0.0006925	0.65	0.0002251	1.07	0.1675
sp|P08709|FA7_HUMAN	Coagulation factor VII OS=Homo sapiens GN=F7 PE=1 SV=1	53025	9	22	0.83	0.01688	0.79	0.0131	0.9	0.001736
sp|Q04756|HGFA_HUMAN	Hepatocyte growth factor activator OS=Homo sapiens GN=HGFAC PE=1 SV=1	72841.9	5	13	0.9	0.01397	0.67	0.0003259	0.74	0.0009576
sp|P48634|PRC2A_HUMAN	Protein PRRC2A OS=Homo sapiens GN=PRRC2A PE=1 SV=3	229162	1	1	1.05	0.692	0.89	0.2738	0.84	0.1613
sp|Q09666|AHNK_HUMAN	Neuroblast differentiation-associated protein AHNAK OS=Homo sapiens GN=AHNAK PE=1 SV=2	629195	1	1	0.56	0.003214	0.82	0.01351	1.46	0.01035
sp|P0DOX2|IGA2_HUMAN	Immunoglobulin alpha-2 heavy chain OS=Homo sapiens PE=1 SV=1	49798.5	10	55	0.87	0.002654	0.86	0.01734	0.95	0.08345
sp|P30041|PRDX6_HUMAN	Peroxiredoxin-6 OS=Homo sapiens GN=PRDX6 PE=1 SV=3	25115.2	6	7	1.3	0.06531	2.32	0.00496	1.77	0.0003721
sp|Q9HCL0|PCD18_HUMAN	Protocadherin-18 OS=Homo sapiens GN=PCDH18 PE=2 SV=3	126908	2	4	0.91	0.05232	1.08	0.006304	1.19	0.0298
sp|P23280|CAH6_HUMAN	Carbonic anhydrase 6 OS=Homo sapiens GN=CA6 PE=1 SV=3	35440.6	1	1	1.13	0.01861	1.19	0.008272	1.04	0.08899
sp|P06858|LIPL_HUMAN	Lipoprotein lipase OS=Homo sapiens GN=LPL PE=1 SV=1	53681.1	3	3	0.8	0.05419	1.33	0.032	1.64	0.001969
sp|P61158|ARP3_HUMAN	Actin-related protein 3 OS=Homo sapiens GN=ACTR3 PE=1 SV=3	47779.1	1	1	0.93	0.4501	1.05	0.9652	1.12	0.7662
sp|Q86SQ9|DHDDS_HUMAN	Dehydrodolichyl diphosphate synthase complex subunit DHDDS OS=Homo sapiens GN=DHDDS PE=1 SV=3	39071	1	1	0.88	0.2061	0.96	0.5788	1.07	0.0112
sp|Q9NRL2|BAZ1A_HUMAN	Bromodomain adjacent to zinc finger domain protein 1A OS=Homo sapiens GN=BAZ1A PE=1 SV=2	180228	1	1	1.52	0.002637	1.38	0.004245	0.9	0.001028
sp|Q15262|PTPRK_HUMAN	Receptor-type tyrosine-protein phosphatase kappa OS=Homo sapiens GN=PTPRK PE=1 SV=2	163976	1	1	0.62	0.02367	1.69	0.03786	2.67	0.003317
sp|Q86X29|LSR_HUMAN	Lipolysis-stimulated lipoprotein receptor OS=Homo sapiens GN=LSR PE=1 SV=4	72516.3	1	1	0.74	0.03646	0.74	0.008907	1.01	0.9563
sp|P10643|CO7_HUMAN	Complement component C7 OS=Homo sapiens GN=C7 PE=1 SV=2	96632.5	10	16	0.84	0.02335	0.73	0.00786	0.82	0.009597
sp|Q8IZP2|ST134_HUMAN	Putative protein FAM10A4 OS=Homo sapiens GN=ST13P4 PE=5 SV=1	27542.7	3	5	1.18	0.009797	1.05	0.9047	0.87	0.3792
sp|P51452|DUS3_HUMAN	Dual specificity protein phosphatase 3 OS=Homo sapiens GN=DUSP3 PE=1 SV=1	20675.4	1	1	0.66	0.05245	0.72	0.0811	1.09	0.5303
sp|P17600|SYN1_HUMAN	Synapsin-1 OS=Homo sapiens GN=SYN1 PE=1 SV=3	74218.7	1	1	0.69	0.08433	1.03	0.9573	1.47	0.009706
sp|P61163|ACTZ_HUMAN	Alpha-centractin OS=Homo sapiens GN=ACTR1A PE=1 SV=1	42682.9	1	1	0.95	0.6232	2.32	0.02423	2.35	0.001704
sp|O14559|RHG33_HUMAN	Rho GTPase-activating protein 33 OS=Homo sapiens GN=ARHGAP33 PE=1 SV=2	138421	1	1	1.2	0.5472	1.42	0.03267	1.27	0.2933
sp|Q9Y5C1|ANGL3_HUMAN	Angiopoietin-related protein 3 OS=Homo sapiens GN=ANGPTL3 PE=1 SV=1	53814.3	2	2	1.1	0.002296	0.83	0.09025	0.74	0.02869
sp|P02654|APOC1_HUMAN	Apolipoprotein C-I OS=Homo sapiens GN=APOC1 PE=1 SV=1	9308.08	5	58	1.31	0.001983	1.53	0.000233	1.12	0.004929
sp|Q6P9B6|TLDC1_HUMAN	TLD domain-containing protein 1 OS=Homo sapiens GN=TLDC1 PE=1 SV=2	51570.3	1	1	1.69	0.01509	3.99	0.000896	2.33	3.533e-05
sp|P11216|PYGB_HUMAN	Glycogen phosphorylase, brain form OS=Homo sapiens GN=PYGB PE=1 SV=5	97300.8	4	4	1.26	0.04271	2.02	0.0009662	1.58	0.001109
sp|P00451|FA8_HUMAN	Coagulation factor VIII OS=Homo sapiens GN=F8 PE=1 SV=1	268305	13	17	0.9	0.174	0.98	0.718	1.04	0.4001
sp|Q6UXH0|ANGL8_HUMAN	Angiopoietin-like protein 8 OS=Homo sapiens GN=ANGPTL8 PE=1 SV=1	22130.7	1	1	0.76	0.01095	0.93	0.3213	1.21	0.02161
sp|Q8N8G2|VGLL2_HUMAN	Transcription cofactor vestigial-like protein 2 OS=Homo sapiens GN=VGLL2 PE=1 SV=1	33786	1	1	0.73	0.04203	0.58	0.001886	0.79	0.06682
sp|O60858|TRI13_HUMAN	E3 ubiquitin-protein ligase TRIM13 OS=Homo sapiens GN=TRIM13 PE=1 SV=2	47794.2	1	1	1.03	0.3682	1.74	0.0009204	1.66	0.0003803
sp|Q8TAT6|NPL4_HUMAN	Nuclear protein localization protein 4 homolog OS=Homo sapiens GN=NPLOC4 PE=1 SV=3	69028.2	1	1	0.79	0.2156	1.24	0.4473	1.55	0.02162
sp|P11047|LAMC1_HUMAN	Laminin subunit gamma-1 OS=Homo sapiens GN=LAMC1 PE=1 SV=3	183173	1	1	0.65	0.1003	0.99	0.7658	1.56	0.04927
sp|P01743|HV146_HUMAN	Immunoglobulin heavy variable 1-46 OS=Homo sapiens GN=IGHV1-46 PE=1 SV=2	13077.3	2	4	1.02	0.8435	1.34	0.02751	1.29	0.0003039
sp|O75144|ICOSL_HUMAN	ICOS ligand OS=Homo sapiens GN=ICOSLG PE=1 SV=2	33822.9	1	1	0.73	0.04076	0.75	0.002064	1.04	0.8274
sp|P0DOX5|IGG1_HUMAN	Immunoglobulin gamma-1 heavy chain OS=Homo sapiens PE=1 SV=1	49908.4	7	201	1.14	0.003605	1.03	0.2108	0.9	0.0104
sp|P31946|1433B_HUMAN	14-3-3 protein beta/alpha OS=Homo sapiens GN=YWHAB PE=1 SV=3	28160.9	1	1	1.13	0.09466	1.91	0.0007399	1.68	0.0006854
sp|A0A0C4DH33|HV124_HUMAN	Immunoglobulin heavy variable 1-24 OS=Homo sapiens GN=IGHV1-24 PE=3 SV=1	12969.2	2	14	0.87	0.0711	0.93	0.3585	1.02	0.7294
sp|O15514|RPB4_HUMAN	DNA-directed RNA polymerase II subunit RPB4 OS=Homo sapiens GN=POLR2D PE=1 SV=1	16397.2	1	1	0	-	0	-	0	-
sp|P05546|HEP2_HUMAN	Heparin cofactor 2 OS=Homo sapiens GN=SERPIND1 PE=1 SV=3	57187.3	21	180	1.04	0.001958	0.89	0.006163	0.86	0.001662
sp|Q9UM47|NOTC3_HUMAN	Neurogenic locus notch homolog protein 3 OS=Homo sapiens GN=NOTCH3 PE=1 SV=2	256622	1	1	1.12	0.3687	0.93	0.2146	0.85	0.0944
sp|A0A0C4DH68|KV224_HUMAN	Immunoglobulin kappa variable 2-24 OS=Homo sapiens GN=IGKV2-24 PE=3 SV=1	13166.7	1	3	1	0.8879	1.04	0.4914	1.02	0.6013
sp|Q96IY4|CBPB2_HUMAN	Carboxypeptidase B2 OS=Homo sapiens GN=CPB2 PE=1 SV=2	48945.6	8	11	1.1	0.1961	1	0.9537	0.9	0.04281
sp|P50454|SERPH_HUMAN	Serpin H1 OS=Homo sapiens GN=SERPINH1 PE=1 SV=2	46507.2	1	1	0.7	0.007911	0.73	0.01082	1.02	0.5228
sp|P04085|PDGFA_HUMAN	Platelet-derived growth factor subunit A OS=Homo sapiens GN=PDGFA PE=1 SV=1	24580	1	1	1.07	0.3743	1.47	0.002173	1.36	0.006819
sp|Q15569|TESK1_HUMAN	Dual specificity testis-specific protein kinase 1 OS=Homo sapiens GN=TESK1 PE=1 SV=2	68535.9	1	1	0.82	0.1451	1.14	0.3812	1.4	0.1527
sp|Q86TP1|PRUNE_HUMAN	Protein prune homolog OS=Homo sapiens GN=PRUNE PE=1 SV=2	50777.1	2	2	1.03	0.06037	2.18	0.0004087	2.07	0.0002264
sp|O00602|FCN1_HUMAN	Ficolin-1 OS=Homo sapiens GN=FCN1 PE=1 SV=2	35494.3	3	3	0.64	0.002175	0.91	0.1728	1.39	0.003389
sp|P49257|LMAN1_HUMAN	Protein ERGIC-53 OS=Homo sapiens GN=LMAN1 PE=1 SV=2	57780.1	1	1	0.5	0.1497	1.6	0.6883	4.32	0.1593
sp|Q9Y6Z7|COL10_HUMAN	Collectin-10 OS=Homo sapiens GN=COLEC10 PE=2 SV=2	31066.5	7	27	0.83	0.004976	0.9	0.0003813	1.06	0.06896
sp|Q8NB59|SYT14_HUMAN	Synaptotagmin-14 OS=Homo sapiens GN=SYT14 PE=1 SV=2	63084.8	1	1	0.71	0.07082	0.71	0.06243	0.98	0.2683
sp|P08238|HS90B_HUMAN	Heat shock protein HSP 90-beta OS=Homo sapiens GN=HSP90AB1 PE=1 SV=4	83536.2	1	2	1.03	0.6946	1.82	0.003321	1.75	0.001074
sp|Q70J99|UN13D_HUMAN	Protein unc-13 homolog D OS=Homo sapiens GN=UNC13D PE=1 SV=1	124270	1	1	4.68	0.4504	5.61	0.1397	2.44	0.008323
sp|P00747|PLMN_HUMAN	Plasminogen OS=Homo sapiens GN=PLG PE=1 SV=2	93229.2	31	172	1.04	0.01858	0.99	0.3602	0.93	0.008275
sp|P0DOY3|IGLC3_HUMAN	Immunoglobulin lambda constant 3 OS=Homo sapiens GN=IGLC3 PE=1 SV=1	11411.6	2	46	1.07	0.1366	1.14	0.008498	1.02	0.1572
sp|Q9C0F0|ASXL3_HUMAN	Putative Polycomb group protein ASXL3 OS=Homo sapiens GN=ASXL3 PE=2 SV=3	244315	1	1	0.7	0.04104	0.88	0.1481	1.27	0.08539
sp|P36959|GMPR1_HUMAN	GMP reductase 1 OS=Homo sapiens GN=GMPR PE=1 SV=1	37832.9	1	1	0.77	0.02725	1.35	0.01424	1.73	0.0009627
sp|Q16769|QPCT_HUMAN	Glutaminyl-peptide cyclotransferase OS=Homo sapiens GN=QPCT PE=1 SV=1	40946.8	5	10	0.9	0.007832	1.09	0.08035	1.21	0.005292
sp|P61626|LYSC_HUMAN	Lysozyme C OS=Homo sapiens GN=LYZ PE=1 SV=1	16964.4	3	10	0.78	0.004148	1.23	0.0005196	1.51	0.0005412
sp|P08493|MGP_HUMAN	Matrix Gla protein OS=Homo sapiens GN=MGP PE=1 SV=2	12498.4	1	5	0.9	0.005731	1.04	0.3286	1.1	0.09532
sp|P51816|AFF2_HUMAN	AF4/FMR2 family member 2 OS=Homo sapiens GN=AFF2 PE=1 SV=4	145518	1	1	0.51	0.1593	0.47	0.1336	0.9	0.3895
sp|P05062|ALDOB_HUMAN	Fructose-bisphosphate aldolase B OS=Homo sapiens GN=ALDOB PE=1 SV=2	39943.2	1	17	1.12	0.3397	0.88	0.4398	0.8	0.2758
sp|Q06033|ITIH3_HUMAN	Inter-alpha-trypsin inhibitor heavy chain H3 OS=Homo sapiens GN=ITIH3 PE=1 SV=2	100054	12	35	0.86	0.01391	0.93	0.1395	1.05	0.2592
sp|O95445|APOM_HUMAN	Apolipoprotein M OS=Homo sapiens GN=APOM PE=1 SV=2	21563.6	3	11	1.11	0.03455	0.8	0.0002563	0.72	0.0008507
sp|P22466|GALA_HUMAN	Galanin peptides OS=Homo sapiens GN=GAL PE=1 SV=3	13275.9	1	1	0.39	0.04745	0.52	0.115	1.26	0.4249
sp|P05452|TETN_HUMAN	Tetranectin OS=Homo sapiens GN=CLEC3B PE=1 SV=3	22903.4	2	4	0.58	0.001233	0.54	6.193e-05	0.98	0.2227
sp|P33908|MA1A1_HUMAN	Mannosyl-oligosaccharide 1,2-alpha-mannosidase IA OS=Homo sapiens GN=MAN1A1 PE=1 SV=3	73132.4	3	4	0.82	0.04806	0.99	0.7911	1.01	0.8394
sp|A0A0B4J1X5|HV374_HUMAN	Immunoglobulin heavy variable 3-74 OS=Homo sapiens GN=IGHV3-74 PE=3 SV=1	12984.4	1	3	1	0.9279	1.01	0.7166	0.99	0.6446
sp|Q96H22|CENPN_HUMAN	Centromere protein N OS=Homo sapiens GN=CENPN PE=1 SV=2	39682.6	1	1	7.14	0.006055	5.55	0.1549	0.27	0.002276
sp|O15523|DDX3Y_HUMAN	ATP-dependent RNA helicase DDX3Y OS=Homo sapiens GN=DDX3Y PE=1 SV=2	73546.3	1	1	0.53	0.1591	0.19	0.0006723	0.82	0.3505
sp|Q27J81|INF2_HUMAN	Inverted formin-2 OS=Homo sapiens GN=INF2 PE=1 SV=2	136833	1	1	0.82	0.08951	1.39	0.04093	1.69	0.009561
sp|O43242|PSMD3_HUMAN	26S proteasome non-ATPase regulatory subunit 3 OS=Homo sapiens GN=PSMD3 PE=1 SV=2	61035.5	1	1	0.9	0.4764	1.91	0.05978	2.2	0.01425
sp|Q6UX73|CP089_HUMAN	UPF0764 protein C16orf89 OS=Homo sapiens GN=C16orf89 PE=1 SV=2	45914.2	1	1	0.89	0.0538	1.05	0.6657	1.16	0.1842
sp|O75083|WDR1_HUMAN	WD repeat-containing protein 1 OS=Homo sapiens GN=WDR1 PE=1 SV=4	66818.1	3	4	1.28	0.03905	2.18	0.0009957	1.69	0.0005089
sp|Q07507|DERM_HUMAN	Dermatopontin OS=Homo sapiens GN=DPT PE=1 SV=2	24541	1	1	0.98	0.7311	1.19	0.02511	1.22	0.07999
sp|Q15436|SC23A_HUMAN	Protein transport protein Sec23A OS=Homo sapiens GN=SEC23A PE=1 SV=2	86999.6	1	1	0.69	0.06521	1.31	0.1511	1.9	0.01895
sp|O00748|EST2_HUMAN	Cocaine esterase OS=Homo sapiens GN=CES2 PE=1 SV=1	62091.3	1	1	1.11	0.9757	0.53	0.06372	0.49	0.008769
sp|P17014|ZNF12_HUMAN	Zinc finger protein 12 OS=Homo sapiens GN=ZNF12 PE=1 SV=3	83639.5	1	1	1.19	0.243	1.58	0.001825	1.35	0.0717
sp|Q5TFQ8|SIRBL_HUMAN	Signal-regulatory protein beta-1 isoform 3 OS=Homo sapiens GN=SIRPB1 PE=1 SV=1	43656.4	1	3	0.9	0.1798	0.85	0.03567	0.94	0.4113
sp|Q15582|BGH3_HUMAN	Transforming growth factor-beta-induced protein ig-h3 OS=Homo sapiens GN=TGFBI PE=1 SV=1	75243.2	12	24	0.98	0.5791	0.97	0.4918	0.98	0.04703
sp|Q14005|IL16_HUMAN	Pro-interleukin-16 OS=Homo sapiens GN=IL16 PE=1 SV=4	142958	1	1	1.84	0.0007795	3.76	6.382e-05	2.02	0.0001878
sp|Q9HBI1|PARVB_HUMAN	Beta-parvin OS=Homo sapiens GN=PARVB PE=1 SV=1	41727.1	4	8	1.76	0.01689	4.09	8.606e-05	2.53	0.000485
sp|O95340|PAPS2_HUMAN	Bifunctional 3'-phosphoadenosine 5'-phosphosulfate synthase 2 OS=Homo sapiens GN=PAPSS2 PE=1 SV=2	70008.8	1	1	0.74	0.01563	0.8	0.2406	1.08	0.9409
sp|O43866|CD5L_HUMAN	CD5 antigen-like OS=Homo sapiens GN=CD5L PE=1 SV=1	39584.5	13	66	0.96	0.05533	1.11	0.00107	1.11	0.009221
sp|A0A0C4DH38|HV551_HUMAN	Immunoglobulin heavy variable 5-51 OS=Homo sapiens GN=IGHV5-51 PE=3 SV=1	12819.4	3	15	0.85	0.002578	0.9	0.002609	1.04	0.1187
sp|Q00796|DHSO_HUMAN	Sorbitol dehydrogenase OS=Homo sapiens GN=SORD PE=1 SV=4	38909	2	16	1.15	0.4662	0.89	0.4724	0.77	0.3041
sp|Q9UMZ3|PTPRQ_HUMAN	Phosphatidylinositol phosphatase PTPRQ OS=Homo sapiens GN=PTPRQ PE=1 SV=2	262111	1	1	1.01	0.8205	0.79	0.004158	0.77	0.001691
sp|P62263|RS14_HUMAN	40S ribosomal protein S14 OS=Homo sapiens GN=RPS14 PE=1 SV=3	16415.6	1	23	0.98	0.7351	0.64	0.1205	0.65	0.08743
sp|P07093|GDN_HUMAN	Glia-derived nexin OS=Homo sapiens GN=SERPINE2 PE=1 SV=1	44184.3	1	1	0.99	0.7794	2.06	0.037	2.05	0.002342
sp|P13501|CCL5_HUMAN	C-C motif chemokine 5 OS=Homo sapiens GN=CCL5 PE=1 SV=3	10250.2	1	2	0.82	0.01951	1.04	0.5685	1.25	0.003998
sp|P00966|ASSY_HUMAN	Argininosuccinate synthase OS=Homo sapiens GN=ASS1 PE=1 SV=2	46768.1	1	5	1.38	0.02902	0.71	0.182	0.51	0.05176
sp|P15144|AMPN_HUMAN	Aminopeptidase N OS=Homo sapiens GN=ANPEP PE=1 SV=4	109852	1	3	0.82	0.1282	0.66	0.06063	0.79	0.1334
sp|Q96QF0|RAB3I_HUMAN	Rab-3A-interacting protein OS=Homo sapiens GN=RAB3IP PE=1 SV=1	53654	1	1	1.07	0.4014	1.14	0.1112	1.05	0.2133
sp|P35555|FBN1_HUMAN	Fibrillin-1 OS=Homo sapiens GN=FBN1 PE=1 SV=3	332646	6	8	0.91	0.2722	1.01	0.831	1.08	0.375
sp|Q9ULC5|ACSL5_HUMAN	Long-chain-fatty-acid--CoA ligase 5 OS=Homo sapiens GN=ACSL5 PE=1 SV=1	76836.5	1	13	0.86	0.1679	0.54	0.05636	0.61	0.08076
sp|O43314|VIP2_HUMAN	Inositol hexakisphosphate and diphosphoinositol-pentakisphosphate kinase 2 OS=Homo sapiens GN=PPIP5K2 PE=1 SV=3	141555	1	1	0.91	0.4037	3.65	0.3936	4.85	0.09259
sp|Q9H4M9|EHD1_HUMAN	EH domain-containing protein 1 OS=Homo sapiens GN=EHD1 PE=1 SV=2	60627.7	4	4	1.35	0.006265	2.23	0.002615	1.68	0.0006838
sp|O60613|SEP15_HUMAN	Selenoprotein F OS=Homo sapiens GN=SELENOF PE=1 SV=3	18218.1	1	1	1.21	0.03285	1.78	4.162e-05	1.47	0.003278
sp|P47985|UCRI_HUMAN	Cytochrome b-c1 complex subunit Rieske, mitochondrial OS=Homo sapiens GN=UQCRFS1 PE=1 SV=2	29916.5	1	1	1.81	0.0001869	1.87	0.9052	1.03	0.4389
sp|Q9Y4E6|WDR7_HUMAN	WD repeat-containing protein 7 OS=Homo sapiens GN=WDR7 PE=1 SV=2	166139	1	1	0.68	0.0002112	0.55	0.000232	0.8	0.003634
sp|P14314|GLU2B_HUMAN	Glucosidase 2 subunit beta OS=Homo sapiens GN=PRKCSH PE=1 SV=2	60339.2	7	12	1.03	0.03892	2.12	9.757e-05	1.98	4.007e-06
sp|P20062|TCO2_HUMAN	Transcobalamin-2 OS=Homo sapiens GN=TCN2 PE=1 SV=3	47942.7	3	3	0.7	0.0513	0.78	0.07224	1.11	0.411
sp|Q9H479|FN3K_HUMAN	Fructosamine-3-kinase OS=Homo sapiens GN=FN3K PE=1 SV=1	35358.9	1	1	0.98	0.6313	1.43	0.0225	1.44	0.02707
sp|Q06323|PSME1_HUMAN	Proteasome activator complex subunit 1 OS=Homo sapiens GN=PSME1 PE=1 SV=1	28858.1	1	1	0.84	0.3009	2.34	0.01833	2.77	0.0005428
sp|P26572|MGAT1_HUMAN	Alpha-1,3-mannosyl-glycoprotein 2-beta-N-acetylglucosaminyltransferase OS=Homo sapiens GN=MGAT1 PE=1 SV=2	51113.5	2	3	0.51	0.08043	0.73	0.2094	1.56	0.218
sp|Q96KN2|CNDP1_HUMAN	Beta-Ala-His dipeptidase OS=Homo sapiens GN=CNDP1 PE=1 SV=4	56766.2	19	182	1.04	0.05382	1.12	0.007928	1.04	0.01895
sp|P19652|A1AG2_HUMAN	Alpha-1-acid glycoprotein 2 OS=Homo sapiens GN=ORM2 PE=1 SV=2	23854.7	4	13	1.17	0.008974	0.95	0.0285	0.8	0.0004696
sp|P01703|LV140_HUMAN	Immunoglobulin lambda variable 1-40 OS=Homo sapiens GN=IGLV1-40 PE=1 SV=2	12447	1	1	0.66	0.1685	1.32	0.658	1.94	6.021e-05
sp|P08263|GSTA1_HUMAN	Glutathione S-transferase A1 OS=Homo sapiens GN=GSTA1 PE=1 SV=3	25653.7	1	35	2	0.002732	1.15	0.6317	0.58	0.1869
sp|A0M8Q6|IGLC7_HUMAN	Immunoglobulin lambda constant 7 OS=Homo sapiens GN=IGLC7 PE=1 SV=3	11399.7	1	1	0.93	0.5346	1.13	0.7295	1.2	0.03516
sp|O14879|IFIT3_HUMAN	Interferon-induced protein with tetratricopeptide repeats 3 OS=Homo sapiens GN=IFIT3 PE=1 SV=1	56672.8	1	1	0.82	0.001514	0.84	0.05673	1	0.9856
sp|A0A0C4DH72|KV106_HUMAN	Immunoglobulin kappa variable 1-6 OS=Homo sapiens GN=IGKV1-6 PE=3 SV=1	12842.4	1	10	0.98	0.6548	1.15	0.0892	1.12	0.07176
sp|O75164|KDM4A_HUMAN	Lysine-specific demethylase 4A OS=Homo sapiens GN=KDM4A PE=1 SV=2	122563	2	2	0.94	0.3862	1.27	0.03302	1.33	0.0003128
sp|Q9UJM8|HAOX1_HUMAN	Hydroxyacid oxidase 1 OS=Homo sapiens GN=HAO1 PE=1 SV=1	41108.5	2	12	1.07	0.9157	0.57	0.09698	0.52	0.04588
sp|Q99536|VAT1_HUMAN	Synaptic vesicle membrane protein VAT-1 homolog OS=Homo sapiens GN=VAT1 PE=1 SV=2	42103.5	3	3	0.85	0.01069	0.99	0.6613	1.13	0.003936
sp|P78371|TCPB_HUMAN	T-complex protein 1 subunit beta OS=Homo sapiens GN=CCT2 PE=1 SV=4	57776.2	3	4	0.88	0.2224	1.5	0.04477	1.55	0.008093
sp|Q14203|DCTN1_HUMAN	Dynactin subunit 1 OS=Homo sapiens GN=DCTN1 PE=1 SV=3	142330	1	1	1.36	0.1251	1.68	0.04117	1.23	0.06952
sp|Q15113|PCOC1_HUMAN	Procollagen C-endopeptidase enhancer 1 OS=Homo sapiens GN=PCOLCE PE=1 SV=2	48779.3	10	31	0.89	0.04099	0.87	0.03466	0.96	0.2205
sp|A0A0G2JS06|LV539_HUMAN	Immunoglobulin lambda variable 5-39 OS=Homo sapiens GN=IGLV5-39 PE=3 SV=1	13538.7	2	5	1.12	0.006129	1.46	0.002312	1.17	0.06307
sp|P30520|PURA2_HUMAN	Adenylosuccinate synthetase isozyme 2 OS=Homo sapiens GN=ADSS PE=1 SV=3	50446.9	1	1	0.38	0.06128	0.46	0.09566	1.19	0.008124
sp|Q6UY14|ATL4_HUMAN	ADAMTS-like protein 4 OS=Homo sapiens GN=ADAMTSL4 PE=1 SV=2	119817	5	6	0.84	0.008376	0.98	0.7013	1.16	0.01642
sp|P34096|RNAS4_HUMAN	Ribonuclease 4 OS=Homo sapiens GN=RNASE4 PE=1 SV=3	17267.5	5	8	0.7	0.04311	0.77	0.06085	1.09	0.2194
sp|Q99832|TCPH_HUMAN	T-complex protein 1 subunit eta OS=Homo sapiens GN=CCT7 PE=1 SV=2	59824.1	1	1	1.41	0.08861	2.93	0.001529	2.1	0.004634
sp|Q9Y5X9|LIPE_HUMAN	Endothelial lipase OS=Homo sapiens GN=LIPG PE=1 SV=1	57481.5	1	1	0.96	0.5259	0.71	0.05646	0.73	0.06275
sp|P00505|AATM_HUMAN	Aspartate aminotransferase, mitochondrial OS=Homo sapiens GN=GOT2 PE=1 SV=3	47868.5	1	8	0.81	0.01635	0.73	0.179	0.92	0.5305
sp|P28328|PEX2_HUMAN	Peroxisome biogenesis factor 2 OS=Homo sapiens GN=PEX2 PE=1 SV=2	35657.2	1	1	0.74	0.1054	0.71	0.0008298	1	0.8625
sp|Q8IUI8|CRLF3_HUMAN	Cytokine receptor-like factor 3 OS=Homo sapiens GN=CRLF3 PE=1 SV=2	50287.1	1	1	5.36	0.2874	5.37	0.2019	1.29	0.04322
sp|P24593|IBP5_HUMAN	Insulin-like growth factor-binding protein 5 OS=Homo sapiens GN=IGFBP5 PE=1 SV=1	31558.4	4	7	0.84	0.01367	1	0.8873	1.15	0.1378
sp|P22307|NLTP_HUMAN	Non-specific lipid-transfer protein OS=Homo sapiens GN=SCP2 PE=1 SV=2	59621.9	1	12	0.88	0.3707	0.59	0.05804	0.66	0.02382
sp|Q6P4I2|WDR73_HUMAN	WD repeat-containing protein 73 OS=Homo sapiens GN=WDR73 PE=1 SV=1	42211.1	1	1	0.92	0.436	6.55	0.009574	6.98	0.00667
sp|Q8IYB8|SUV3_HUMAN	ATP-dependent RNA helicase SUPV3L1, mitochondrial OS=Homo sapiens GN=SUPV3L1 PE=1 SV=1	88772.7	1	1	1.14	0.2713	1.66	0.0001125	1.47	0.02065
sp|Q15274|NADC_HUMAN	Nicotinate-nucleotide pyrophosphorylase [carboxylating] OS=Homo sapiens GN=QPRT PE=1 SV=3	31150.2	1	1	1.28	0.2511	0.66	0.2359	0.53	0.1677
sp|Q8WUM4|PDC6I_HUMAN	Programmed cell death 6-interacting protein OS=Homo sapiens GN=PDCD6IP PE=1 SV=1	96572.3	1	1	1.08	0.9515	2.03	0.007181	2.05	0.04606
sp|H3BPM6|MKROS_HUMAN	MKRN2 opposite strand protein OS=Homo sapiens GN=MKRN2OS PE=4 SV=1	25986.3	1	1	1.01	0.7332	0.75	0.2391	0.76	0.04951
sp|P68371|TBB4B_HUMAN	Tubulin beta-4B chain OS=Homo sapiens GN=TUBB4B PE=1 SV=1	50237.2	2	9	1.12	0.6622	2.3	0.02462	1.96	0.0007908
sp|P62701|RS4X_HUMAN	40S ribosomal protein S4, X isoform OS=Homo sapiens GN=RPS4X PE=1 SV=2	29789.1	2	10	0.88	0.03717	0.46	0.05904	0.56	0.1165
sp|P00338|LDHA_HUMAN	L-lactate dehydrogenase A chain OS=Homo sapiens GN=LDHA PE=1 SV=2	36932.5	3	3	1.41	0.5076	3.35	0.01274	2.77	2.622e-05
sp|Q9Y613|FHOD1_HUMAN	FH1/FH2 domain-containing protein 1 OS=Homo sapiens GN=FHOD1 PE=1 SV=3	127310	2	2	0.89	0.3189	1.36	0.0855	1.51	0.001769
sp|O75356|ENTP5_HUMAN	Ectonucleoside triphosphate diphosphohydrolase 5 OS=Homo sapiens GN=ENTPD5 PE=1 SV=1	47868.1	1	1	0.79	0.251	0.83	0.3333	1.04	0.8949
sp|Q9HCC0|MCCB_HUMAN	Methylcrotonoyl-CoA carboxylase beta chain, mitochondrial OS=Homo sapiens GN=MCCC2 PE=1 SV=1	61789.6	1	1	0.99	0.8454	0.71	0.03313	0.71	0.05972
sp|Q9NY61|AATF_HUMAN	Protein AATF OS=Homo sapiens GN=AATF PE=1 SV=1	63190.4	1	1	0.41	0.08685	0.28	0.02518	1.52	0.8082
sp|Q9H939|PPIP2_HUMAN	Proline-serine-threonine phosphatase-interacting protein 2 OS=Homo sapiens GN=PSTPIP2 PE=1 SV=4	39271.8	3	4	1.27	0.01974	3.71	0.00108	2.89	0.003652
sp|O00139|KIF2A_HUMAN	Kinesin-like protein KIF2A OS=Homo sapiens GN=KIF2A PE=1 SV=3	80570.9	2	2	1.26	0.01322	2.77	0.0002693	2.16	6.322e-05
sp|P10412|H14_HUMAN	Histone H1.4 OS=Homo sapiens GN=HIST1H1E PE=1 SV=2	21834	2	8	0.53	0.08797	0.3	0.00103	0.61	0.09974
sp|P49593|PPM1F_HUMAN	Protein phosphatase 1F OS=Homo sapiens GN=PPM1F PE=1 SV=3	49953.2	2	2	1.1	0.3167	1.2	0.1134	1.08	0.1166
sp|Q06830|PRDX1_HUMAN	Peroxiredoxin-1 OS=Homo sapiens GN=PRDX1 PE=1 SV=1	22306.4	1	1	0.87	0.3056	0.88	0.3624	1	0.9891
sp|Q7RTP6|MICA3_HUMAN	[F-actin]-methionine sulfoxide oxidase MICAL3 OS=Homo sapiens GN=MICAL3 PE=1 SV=2	225279	1	1	0.49	0.004192	0.76	0.02409	1.54	0.04381
sp|Q96DL1|NXPE2_HUMAN	NXPE family member 2 OS=Homo sapiens GN=NXPE2 PE=1 SV=2	65582.6	1	1	1.33	0.004956	1.27	0.007105	0.94	0.1464
sp|Q13283|G3BP1_HUMAN	Ras GTPase-activating protein-binding protein 1 OS=Homo sapiens GN=G3BP1 PE=1 SV=1	52171.1	2	3	1.11	0.2342	0.67	0.0495	0.57	0.01861
sp|Q9H853|TBA4B_HUMAN	Putative tubulin-like protein alpha-4B OS=Homo sapiens GN=TUBA4B PE=5 SV=2	27800.8	1	2	2.89	0.0001076	8.02	2.168e-05	2.74	1.657e-05
sp|P02766|TTHY_HUMAN	Transthyretin OS=Homo sapiens GN=TTR PE=1 SV=1	15973.1	6	24	0.84	0.02121	1.06	0.01661	1.24	0.004621
sp|P10599|THIO_HUMAN	Thioredoxin OS=Homo sapiens GN=TXN PE=1 SV=3	11996.8	1	1	0.92	0.4065	1.18	0.5639	1.27	0.3919
sp|P09172|DOPO_HUMAN	Dopamine beta-hydroxylase OS=Homo sapiens GN=DBH PE=1 SV=3	69858	1	1	0.73	0.1186	1.29	0.1236	1.81	0.02806
sp|P04278|SHBG_HUMAN	Sex hormone-binding globulin OS=Homo sapiens GN=SHBG PE=1 SV=2	43961.9	12	55	1.07	0.2128	1.49	0.002014	1.35	5.497e-05
sp|P05556|ITB1_HUMAN	Integrin beta-1 OS=Homo sapiens GN=ITGB1 PE=1 SV=2	91646.2	4	6	1.09	0.2804	1.45	0.002611	1.34	0.02518
sp|Q9GZT8|NIF3L_HUMAN	NIF3-like protein 1 OS=Homo sapiens GN=NIF3L1 PE=1 SV=2	42322.6	1	1	0.6	0.06172	0.92	0.5382	1.58	0.1165
sp|P01042|KNG1_HUMAN	Kininogen-1 OS=Homo sapiens GN=KNG1 PE=1 SV=2	72977.5	18	68	1.05	0.08552	0.75	0.00167	0.71	0.0003397
sp|P36871|PGM1_HUMAN	Phosphoglucomutase-1 OS=Homo sapiens GN=PGM1 PE=1 SV=3	61677.6	1	1	1.08	0.3605	2.27	0.003019	2.07	0.002116
sp|Q5VST9|OBSCN_HUMAN	Obscurin OS=Homo sapiens GN=OBSCN PE=1 SV=3	879612	1	3	1.21	0.2054	9.71	5.771e-06	8.96	0.0001499
sp|P20618|PSB1_HUMAN	Proteasome subunit beta type-1 OS=Homo sapiens GN=PSMB1 PE=1 SV=2	26682.4	1	1	0.93	0.5344	0.92	0.5248	1.05	0.9838
sp|Q6IPM2|IQCE_HUMAN	IQ domain-containing protein E OS=Homo sapiens GN=IQCE PE=1 SV=2	77631.3	1	2	1.06	0.4334	0.83	0.01595	0.78	0.007597
sp|P06331|HV434_HUMAN	Immunoglobulin heavy variable 4-34 OS=Homo sapiens GN=IGHV4-34 PE=1 SV=2	13902.1	1	1	0.94	0.3689	0.96	0.5504	0.99	0.8234
sp|Q76LX8|ATS13_HUMAN	A disintegrin and metalloproteinase with thrombospondin motifs 13 OS=Homo sapiens GN=ADAMTS13 PE=1 SV=1	158162	16	31	0.92	0.02492	0.86	0.003196	0.93	0.005708
sp|P22105|TENX_HUMAN	Tenascin-X OS=Homo sapiens GN=TNXB PE=1 SV=4	464928	2	2	0.89	0.03522	0.84	0.08253	0.93	0.2929
sp|O15287|FANCG_HUMAN	Fanconi anemia group G protein OS=Homo sapiens GN=FANCG PE=1 SV=1	69405	1	1	1.14	0.2951	1.18	0.3608	1.02	0.9395
sp|P45880|VDAC2_HUMAN	Voltage-dependent anion-selective channel protein 2 OS=Homo sapiens GN=VDAC2 PE=1 SV=2	32041.7	1	2	0.27	0.03345	0.12	5.908e-05	0.71	0.2582
sp|P05019|IGF1_HUMAN	Insulin-like growth factor I OS=Homo sapiens GN=IGF1 PE=1 SV=1	22436.2	1	1	0.86	0.05707	0.87	0.2981	1	0.8468
sp|Q15111|PLCL1_HUMAN	Inactive phospholipase C-like protein 1 OS=Homo sapiens GN=PLCL1 PE=1 SV=3	124342	1	1	1.51	0.003243	1.68	0.001979	1.09	0.03379
sp|P27105|STOM_HUMAN	Erythrocyte band 7 integral membrane protein OS=Homo sapiens GN=STOM PE=1 SV=3	31863.8	1	1	0.91	0.4896	1.84	0.03948	2.05	0.006369
sp|Q92496|FHR4_HUMAN	Complement factor H-related protein 4 OS=Homo sapiens GN=CFHR4 PE=1 SV=3	67399.6	2	3	0.77	0.01954	0.86	0.1286	1.11	0.3282
sp|P55103|INHBC_HUMAN	Inhibin beta C chain OS=Homo sapiens GN=INHBC PE=2 SV=1	38936.7	4	8	0.96	0.4894	0.91	0.1528	1.03	0.5344
sp|Q03167|TGBR3_HUMAN	Transforming growth factor beta receptor type 3 OS=Homo sapiens GN=TGFBR3 PE=1 SV=3	94391.2	3	3	0.67	0.01258	0.74	0.006296	1.09	0.3099
sp|Q9Y6R7|FCGBP_HUMAN	IgGFc-binding protein OS=Homo sapiens GN=FCGBP PE=1 SV=3	596425	2	4	0.76	0.07833	0.74	0.04985	1.05	0.7278
sp|Q969H8|MYDGF_HUMAN	Myeloid-derived growth factor OS=Homo sapiens GN=MYDGF PE=1 SV=1	18879.3	1	7	1.09	0.8056	0.53	0.08025	0.48	0.04447
sp|Q6Q788|APOA5_HUMAN	Apolipoprotein A-V OS=Homo sapiens GN=APOA5 PE=1 SV=1	41226.1	9	20	0.96	0.2746	0.87	0.001689	0.91	0.04799
sp|Q8NI99|ANGL6_HUMAN	Angiopoietin-related protein 6 OS=Homo sapiens GN=ANGPTL6 PE=1 SV=1	52043.2	9	15	0.83	0.05344	0.99	0.8584	1.21	0.01487
sp|Q96M02|CJ090_HUMAN	Centrosomal protein C10orf90 OS=Homo sapiens GN=C10orf90 PE=2 SV=2	78984.3	1	1	0.95	0.5582	0.58	0.005121	0.61	0.004001
sp|P17936|IBP3_HUMAN	Insulin-like growth factor-binding protein 3 OS=Homo sapiens GN=IGFBP3 PE=1 SV=2	32662.1	6	13	0.94	0.07628	0.9	0.01405	0.96	0.2561
sp|O15357|SHIP2_HUMAN	Phosphatidylinositol 3,4,5-trisphosphate 5-phosphatase 2 OS=Homo sapiens GN=INPPL1 PE=1 SV=2	139293	1	1	0.78	0.08011	1.02	0.749	1.3	0.05215
sp|P84095|RHOG_HUMAN	Rho-related GTP-binding protein RhoG OS=Homo sapiens GN=RHOG PE=1 SV=1	21733.1	1	1	0.77	0.2301	1.38	0.2681	1.8	0.0155
sp|O15431|COPT1_HUMAN	High affinity copper uptake protein 1 OS=Homo sapiens GN=SLC31A1 PE=1 SV=1	21172.3	1	1	0.82	0.1639	0.58	0.08975	0.71	0.1784
sp|Q03154|ACY1_HUMAN	Aminoacylase-1 OS=Homo sapiens GN=ACY1 PE=1 SV=1	46066.1	1	1	1.47	0.8445	0.24	-	0.33	-
sp|P07195|LDHB_HUMAN	L-lactate dehydrogenase B chain OS=Homo sapiens GN=LDHB PE=1 SV=2	36882.2	3	5	1.03	0.7571	2.73	0.003733	2.44	8.277e-05
sp|P61247|RS3A_HUMAN	40S ribosomal protein S3a OS=Homo sapiens GN=RPS3A PE=1 SV=2	30135.8	1	1	0.66	0.02022	0.61	0.009941	0.91	0.05667
sp|Q14847|LASP1_HUMAN	LIM and SH3 domain protein 1 OS=Homo sapiens GN=LASP1 PE=1 SV=2	30079.4	3	3	1.34	0.008784	2.46	7.518e-05	1.84	0.001384
sp|Q0P670|CQ074_HUMAN	Uncharacterized protein C17orf74 OS=Homo sapiens GN=C17orf74 PE=2 SV=2	57647.6	1	1	0.79	0.07334	1.04	0.4408	1.32	0.06925
sp|Q9Y6R4|M3K4_HUMAN	Mitogen-activated protein kinase kinase kinase 4 OS=Homo sapiens GN=MAP3K4 PE=1 SV=2	183262	1	1	1.01	0.9997	1.95	0.0007549	1.93	0.004691
sp|Q8TDL5|BPIB1_HUMAN	BPI fold-containing family B member 1 OS=Homo sapiens GN=BPIFB1 PE=1 SV=1	52561.5	1	1	1.45	0.003966	1.31	0.04889	0.89	0.1862
sp|P62987|RL40_HUMAN	Ubiquitin-60S ribosomal protein L40 OS=Homo sapiens GN=UBA52 PE=1 SV=2	14986.1	1	1	0.94	0.453	1.06	0.6482	1.12	0.03808
sp|O60341|KDM1A_HUMAN	Lysine-specific histone demethylase 1A OS=Homo sapiens GN=KDM1A PE=1 SV=2	93339.8	1	1	0.57	0.007905	1.07	0.0964	1.86	0.006317
sp|P68871|HBB_HUMAN	Hemoglobin subunit beta OS=Homo sapiens GN=HBB PE=1 SV=2	16084.3	6	87	1.55	0.8951	0.62	0.189	0.45	0.1044
sp|Q92954|PRG4_HUMAN	Proteoglycan 4 OS=Homo sapiens GN=PRG4 PE=1 SV=2	152220	6	15	0.83	0.01265	1.05	0.1142	1.23	0.04621
sp|A0A0C4DH25|KVD20_HUMAN	Immunoglobulin kappa variable 3D-20 OS=Homo sapiens GN=IGKV3D-20 PE=3 SV=1	12603.3	1	1	1.47	2.704e-05	0.92	0.006602	0.62	8.025e-06
sp|Q99990|VGLL1_HUMAN	Transcription cofactor vestigial-like protein 1 OS=Homo sapiens GN=VGLL1 PE=1 SV=1	28842.5	1	1	0.56	0.1509	1.62	0.03454	4.61	0.06176
sp|P01861|IGHG4_HUMAN	Immunoglobulin heavy constant gamma 4 OS=Homo sapiens GN=IGHG4 PE=1 SV=1	36413	3	31	1.21	0.05418	1.22	0.06227	0.99	0.6912
sp|Q4G0X9|CCD40_HUMAN	Coiled-coil domain-containing protein 40 OS=Homo sapiens GN=CCDC40 PE=2 SV=2	130357	1	8	0.92	0.04022	0.92	0.1703	1.02	0.5385
sp|O95479|G6PE_HUMAN	GDH/6PGL endoplasmic bifunctional protein OS=Homo sapiens GN=H6PD PE=1 SV=2	89388.6	1	1	1.04	0.9407	0.43	0.08577	0.43	0.08626
sp|P01599|KV117_HUMAN	Immunoglobulin kappa variable 1-17 OS=Homo sapiens GN=IGKV1-17 PE=1 SV=2	12923.4	1	5	0.71	0.02571	1.11	0.2206	1.51	0.03295
sp|Q96NR7|WWAS2_HUMAN	Putative uncharacterized protein WWC2-AS2 OS=Homo sapiens GN=WWC2-AS2 PE=5 SV=1	21552.3	1	1	0.67	0.01029	0.72	0.004751	1.06	0.4337
sp|O14745|NHRF1_HUMAN	Na(+)/H(+) exchange regulatory cofactor NHE-RF1 OS=Homo sapiens GN=SLC9A3R1 PE=1 SV=4	39111.7	1	1	2.51	0.0001094	1.3	0.9702	0.52	0.1297
sp|Q9UNP4|SIAT9_HUMAN	Lactosylceramide alpha-2,3-sialyltransferase OS=Homo sapiens GN=ST3GAL5 PE=1 SV=4	48454	1	6	1.1	0.03323	0.76	0.004892	0.67	0.001358
sp|O14773|TPP1_HUMAN	Tripeptidyl-peptidase 1 OS=Homo sapiens GN=TPP1 PE=1 SV=2	61704.8	1	1	1.04	0.6855	1.14	0.02093	1.09	0.2965
sp|A0A0B4J1U7|HV601_HUMAN	Immunoglobulin heavy variable 6-1 OS=Homo sapiens GN=IGHV6-1 PE=3 SV=1	13568.9	3	8	1.09	0.006697	1.13	0.007581	1.03	0.1624
sp|Q14112|NID2_HUMAN	Nidogen-2 OS=Homo sapiens GN=NID2 PE=1 SV=3	153934	1	2	1.06	0.5956	0.8	0.1596	0.74	0.07127
sp|O95967|FBLN4_HUMAN	EGF-containing fibulin-like extracellular matrix protein 2 OS=Homo sapiens GN=EFEMP2 PE=1 SV=3	51749.2	1	1	1.04	0.75	1.14	0.2115	1.09	0.03255
sp|P01024|CO3_HUMAN	Complement C3 OS=Homo sapiens GN=C3 PE=1 SV=2	188551	106	1477	0.95	0.007943	1.33	0.0001187	1.37	1.321e-06
sp|P30153|2AAA_HUMAN	Serine/threonine-protein phosphatase 2A 65 kDa regulatory subunit A alpha isoform OS=Homo sapiens GN=PPP2R1A PE=1 SV=4	66047.2	1	1	0.89	0.3223	1.78	0.01561	1.95	0.0002662
sp|P13796|PLSL_HUMAN	Plastin-2 OS=Homo sapiens GN=LCP1 PE=1 SV=6	70796.1	9	11	0.8	0.00566	0.96	0.3595	1.19	0.02895
sp|Q562R1|ACTBL_HUMAN	Beta-actin-like protein 2 OS=Homo sapiens GN=ACTBL2 PE=1 SV=2	42300.1	1	2	2.53	0.2193	2.93	0.06343	1.56	0.03276
sp|P29692|EF1D_HUMAN	Elongation factor 1-delta OS=Homo sapiens GN=EEF1D PE=1 SV=5	31198.8	1	1	0.88	0.1033	0.7	0.03333	0.79	0.1183
sp|P11597|CETP_HUMAN	Cholesteryl ester transfer protein OS=Homo sapiens GN=CETP PE=1 SV=2	55102.3	14	32	1.12	0.002984	1.46	0.002195	1.27	0.0002372
sp|P48740|MASP1_HUMAN	Mannan-binding lectin serine protease 1 OS=Homo sapiens GN=MASP1 PE=1 SV=3	80830.8	23	111	1.05	0.003662	1.17	0.001031	1.11	0.002806
sp|P04211|LV743_HUMAN	Immunoglobulin lambda variable 7-43 OS=Homo sapiens GN=IGLV7-43 PE=3 SV=2	12653.1	2	5	1.03	0.674	1.24	0.002461	1.25	0.0001231
sp|Q02833|RASF7_HUMAN	Ras association domain-containing protein 7 OS=Homo sapiens GN=RASSF7 PE=1 SV=1	40529.8	1	1	1.09	0.2098	0.78	0.01012	0.71	0.001206
sp|P37802|TAGL2_HUMAN	Transgelin-2 OS=Homo sapiens GN=TAGLN2 PE=1 SV=3	22530.2	10	44	1.51	0.007219	4.48	0.0001176	2.88	7.558e-05
sp|P68133|ACTS_HUMAN	Actin, alpha skeletal muscle OS=Homo sapiens GN=ACTA1 PE=1 SV=1	42348	1	34	2.1	0.0009813	7.71	0.0002954	3.6	0.0003983
sp|Q92994|TF3B_HUMAN	Transcription factor IIIB 90 kDa subunit OS=Homo sapiens GN=BRF1 PE=1 SV=1	74745.2	1	1	1	0.8925	0.98	0.7755	0.97	0.2026
sp|P02787|TRFE_HUMAN	Serotransferrin OS=Homo sapiens GN=TF PE=1 SV=3	79276.5	25	58	2.52	0.0005424	2.01	0.0009907	0.81	0.008455
sp|P30486|1B48_HUMAN	HLA class I histocompatibility antigen, B-48 alpha chain OS=Homo sapiens GN=HLA-B PE=1 SV=1	40661.1	1	1	0.92	0.4299	1.17	0.0183	1.28	0.1031
sp|Q6IBS0|TWF2_HUMAN	Twinfilin-2 OS=Homo sapiens GN=TWF2 PE=1 SV=2	39733.3	2	3	0.87	0.02626	1.65	0.0005388	1.87	0.0003084
sp|Q9GZT3|SLIRP_HUMAN	SRA stem-loop-interacting RNA-binding protein, mitochondrial OS=Homo sapiens GN=SLIRP PE=1 SV=1	12380.4	1	3	0.87	0.1425	0.85	0.1931	0.96	0.591
sp|P02746|C1QB_HUMAN	Complement C1q subcomponent subunit B OS=Homo sapiens GN=C1QB PE=1 SV=3	26914.6	5	127	0.74	0.0001007	0.74	0.001167	0.97	0.2478
sp|Q9BRK5|CAB45_HUMAN	45 kDa calcium-binding protein OS=Homo sapiens GN=SDF4 PE=1 SV=1	41876.5	1	1	0.91	0.3451	1.2	0.1002	1.33	0.1258
sp|Q13126|MTAP_HUMAN	S-methyl-5'-thioadenosine phosphorylase OS=Homo sapiens GN=MTAP PE=1 SV=2	31711	1	1	1.04	0.9626	1.58	0.1081	1.51	0.006761
sp|P04792|HSPB1_HUMAN	Heat shock protein beta-1 OS=Homo sapiens GN=HSPB1 PE=1 SV=2	22807.5	4	10	1.47	0.01169	5.99	1.687e-05	3.92	1.538e-05
sp|Q01813|PFKAP_HUMAN	ATP-dependent 6-phosphofructokinase, platelet type OS=Homo sapiens GN=PFKP PE=1 SV=2	86435.9	4	4	0.91	0.4284	1.3	0.0476	1.65	0.0003579
sp|Q6UVK1|CSPG4_HUMAN	Chondroitin sulfate proteoglycan 4 OS=Homo sapiens GN=CSPG4 PE=1 SV=2	251049	4	4	0.75	0.04128	0.82	0.09281	1.16	0.239
sp|P35442|TSP2_HUMAN	Thrombospondin-2 OS=Homo sapiens GN=THBS2 PE=1 SV=2	133767	1	1	0.89	0.08974	1.3	0.007996	1.45	0.001654
sp|P18848|ATF4_HUMAN	Cyclic AMP-dependent transcription factor ATF-4 OS=Homo sapiens GN=ATF4 PE=1 SV=3	38832.3	1	1	1.59	1.116e-05	1.23	0.04223	0.76	0.01561
sp|Q9Y5H7|PCDA5_HUMAN	Protocadherin alpha-5 OS=Homo sapiens GN=PCDHA5 PE=2 SV=1	102538	1	1	0.27	0.03428	0.63	0.1983	2.25	0.001026
sp|P00558|PGK1_HUMAN	Phosphoglycerate kinase 1 OS=Homo sapiens GN=PGK1 PE=1 SV=3	44967.3	1	1	0.5	0.02903	1.24	0.3851	2.47	0.002602
sp|P04040|CATA_HUMAN	Catalase OS=Homo sapiens GN=CAT PE=1 SV=3	59928.8	2	4	0.87	0.3664	0.77	0.1526	0.87	0.1842
sp|P13929|ENOB_HUMAN	Beta-enolase OS=Homo sapiens GN=ENO3 PE=1 SV=5	47281.4	1	3	1.57	0.02272	2.28	0.0003406	1.49	0.03937
sp|A0A075B6K4|LV310_HUMAN	Immunoglobulin lambda variable 3-10 OS=Homo sapiens GN=IGLV3-10 PE=3 SV=2	12586	3	6	0.6	0.004695	0.75	0.08951	1.09	0.138
sp|P60842|IF4A1_HUMAN	Eukaryotic initiation factor 4A-I OS=Homo sapiens GN=EIF4A1 PE=1 SV=1	46334.6	3	3	1.17	0.001894	2.87	4.742e-05	2.43	0.0001775
sp|P61978|HNRPK_HUMAN	Heterogeneous nuclear ribonucleoprotein K OS=Homo sapiens GN=HNRNPK PE=1 SV=1	51211.5	1	1	0.59	0.01887	1.49	0.02672	2.5	0.001186
sp|P00480|OTC_HUMAN	Ornithine carbamoyltransferase, mitochondrial OS=Homo sapiens GN=OTC PE=1 SV=3	40062.7	1	2	0.67	0.01525	0.73	0.02936	1.09	0.4625
sp|Q14766|LTBP1_HUMAN	Latent-transforming growth factor beta-binding protein 1 OS=Homo sapiens GN=LTBP1 PE=1 SV=4	195094	7	10	0.9	0.2388	1.59	0.00198	1.72	9.056e-05
sp|P55285|CADH6_HUMAN	Cadherin-6 OS=Homo sapiens GN=CDH6 PE=1 SV=1	88521.3	5	7	1.04	0.531	1.14	0.06426	1.08	0.127
sp|O75608|LYPA1_HUMAN	Acyl-protein thioesterase 1 OS=Homo sapiens GN=LYPLA1 PE=1 SV=1	24977.6	1	1	0.55	0.002074	0.98	0.7043	1.75	0.001008
sp|P11836|CD20_HUMAN	B-lymphocyte antigen CD20 OS=Homo sapiens GN=MS4A1 PE=1 SV=1	33322.8	1	9	1.13	0.2882	1	0.9096	0.89	0.2348
sp|P08865|RSSA_HUMAN	40S ribosomal protein SA OS=Homo sapiens GN=RPSA PE=1 SV=4	32929.5	2	2	0.93	0.214	0.85	1.446e-05	0.91	0.1515
sp|P04062|GLCM_HUMAN	Glucosylceramidase OS=Homo sapiens GN=GBA PE=1 SV=3	60116.4	1	1	0.58	0.002228	0.74	0.005156	1.26	0.0177
sp|Q8WZA1|PMGT1_HUMAN	Protein O-linked-mannose beta-1,2-N-acetylglucosaminyltransferase 1 OS=Homo sapiens GN=POMGNT1 PE=1 SV=2	75756.5	1	1	0.94	0.1118	0.88	0.22	0.92	0.3347
sp|O95747|OXSR1_HUMAN	Serine/threonine-protein kinase OSR1 OS=Homo sapiens GN=OXSR1 PE=1 SV=1	58253.1	1	1	1.17	0.8523	1.63	0.2674	1.57	0.3262
sp|P36543|VATE1_HUMAN	V-type proton ATPase subunit E 1 OS=Homo sapiens GN=ATP6V1E1 PE=1 SV=1	26167.8	1	1	0.66	0.09129	1.88	0.06076	2.76	0.000385
sp|O43852|CALU_HUMAN	Calumenin OS=Homo sapiens GN=CALU PE=1 SV=2	37179.6	7	10	0.96	0.5869	2.4	0.002277	2.45	4.57e-05
sp|P35527|K1C9_HUMAN	Keratin, type I cytoskeletal 9 OS=Homo sapiens GN=KRT9 PE=1 SV=3	62236.9	4	7	0.41	0.0001905	0.88	0.00593	2.14	0.0002329
sp|P01834|IGKC_HUMAN	Immunoglobulin kappa constant OS=Homo sapiens GN=IGKC PE=1 SV=2	11910.8	2	237	1.05	0.2745	1.1	0.04084	1.04	0.1185
sp|O14986|PI51B_HUMAN	Phosphatidylinositol 4-phosphate 5-kinase type-1 beta OS=Homo sapiens GN=PIP5K1B PE=1 SV=2	61207.8	1	1	0.74	0.05969	1.14	0.8014	1.54	0.1671
sp|Q9NP78|ABCB9_HUMAN	ATP-binding cassette sub-family B member 9 OS=Homo sapiens GN=ABCB9 PE=1 SV=1	84859.2	1	12	0.98	0.1053	0.78	0.001833	0.79	0.001484
sp|P62277|RS13_HUMAN	40S ribosomal protein S13 OS=Homo sapiens GN=RPS13 PE=1 SV=2	17193.7	1	6	0.85	0.04967	0.74	0.1878	0.86	0.3732
sp|Q7Z3E2|CC186_HUMAN	Coiled-coil domain-containing protein 186 OS=Homo sapiens GN=CCDC186 PE=1 SV=2	104289	1	3	1.01	0.9423	1.08	0.3602	1.05	0.1235
sp|Q8N1P7|AIM1L_HUMAN	Absent in melanoma 1-like protein OS=Homo sapiens GN=AIM1L PE=2 SV=1	69155.3	1	1	0.68	0.00918	0.56	0.003323	0.81	0.002154
sp|Q14697|GANAB_HUMAN	Neutral alpha-glucosidase AB OS=Homo sapiens GN=GANAB PE=1 SV=3	107245	8	12	0.87	0.04423	1.41	0.03417	1.56	0.001042
sp|P18206|VINC_HUMAN	Vinculin OS=Homo sapiens GN=VCL PE=1 SV=4	124274	30	49	1.38	0.01478	2.99	0.0004063	2.26	4.238e-06
sp|P0C0L5|CO4B_HUMAN	Complement C4-B OS=Homo sapiens GN=C4B PE=1 SV=2	194152	4	89	0.74	0.003765	0.67	0.003188	0.9	0.00226
sp|P48637|GSHB_HUMAN	Glutathione synthetase OS=Homo sapiens GN=GSS PE=1 SV=1	52505.3	1	2	1.07	0.3967	0.85	0.4012	0.79	0.3272
sp|P05106|ITB3_HUMAN	Integrin beta-3 OS=Homo sapiens GN=ITGB3 PE=1 SV=2	90175.6	3	4	1	0.9247	1.79	0.00857	1.73	0.009449
sp|Q9BTV5|FSD1_HUMAN	Fibronectin type III and SPRY domain-containing protein 1 OS=Homo sapiens GN=FSD1 PE=1 SV=1	56222.3	1	1	2.13	0.05385	0.48	0.1441	0.28	0.03796
sp|P22352|GPX3_HUMAN	Glutathione peroxidase 3 OS=Homo sapiens GN=GPX3 PE=1 SV=2	25747	7	65	0.99	0.7722	0.82	0.004357	0.81	0.0007716
sp|O00391|QSOX1_HUMAN	Sulfhydryl oxidase 1 OS=Homo sapiens GN=QSOX1 PE=1 SV=3	83305.8	24	82	0.99	0.7482	0.99	0.7171	0.99	0.2609
sp|A0A0B4J1V2|HV226_HUMAN	Immunoglobulin heavy variable 2-26 OS=Homo sapiens GN=IGHV2-26 PE=3 SV=1	13326.8	1	1	1.73	0.004595	0.94	0.4629	0.54	0.008759
sp|P47756|CAPZB_HUMAN	F-actin-capping protein subunit beta OS=Homo sapiens GN=CAPZB PE=1 SV=4	31597.9	3	3	0.97	0.6423	2.03	0.0005196	2.12	0.00534
sp|P68366|TBA4A_HUMAN	Tubulin alpha-4A chain OS=Homo sapiens GN=TUBA4A PE=1 SV=1	50615.6	2	5	1.47	0.0002744	3.97	0.001377	2.44	0.0009544
sp|P55291|CAD15_HUMAN	Cadherin-15 OS=Homo sapiens GN=CDH15 PE=1 SV=1	89242.5	2	3	0.91	0.2653	1.07	0.5489	1.15	0.1559
sp|Q3ZCW2|LEGL_HUMAN	Galectin-related protein OS=Homo sapiens GN=LGALSL PE=1 SV=2	19183.7	2	3	0.95	0.5898	1.76	0.0125	1.86	0.009412
sp|Q0ZGT2|NEXN_HUMAN	Nexilin OS=Homo sapiens GN=NEXN PE=1 SV=1	80818.8	1	2	0.89	0.1431	1.54	0.0282	1.71	0.006257
sp|P01601|KVD16_HUMAN	Immunoglobulin kappa variable 1D-16 (Fragment) OS=Homo sapiens GN=IGKV1D-16 PE=3 SV=2	12932.3	1	1	0.76	0.04179	1.1	0.344	1.44	0.02821
sp|P23083|HV102_HUMAN	Immunoglobulin heavy variable 1-2 OS=Homo sapiens GN=IGHV1-2 PE=1 SV=2	13172.4	2	3	1.33	0.004632	1.81	1.704e-06	1.34	0.005543
sp|P01023|A2MG_HUMAN	Alpha-2-macroglobulin OS=Homo sapiens GN=A2M PE=1 SV=3	164595	43	167	1.26	0.00122	1.26	0.0009506	0.97	0.3644
sp|P26038|MOES_HUMAN	Moesin OS=Homo sapiens GN=MSN PE=1 SV=3	67873.8	2	2	1.16	0.03433	1.95	0.0004035	1.67	8.874e-05
sp|Q969Z3|MARC2_HUMAN	Mitochondrial amidoxime reducing component 2 OS=Homo sapiens GN=MARC2 PE=1 SV=1	38550.9	1	3	0.92	0.2918	0.9	0.3913	0.97	0.6922
sp|Q9UBQ7|GRHPR_HUMAN	Glyoxylate reductase/hydroxypyruvate reductase OS=Homo sapiens GN=GRHPR PE=1 SV=1	36026.9	1	23	3.35	0.0001369	2.16	0.6883	0.65	0.232
sp|P20042|IF2B_HUMAN	Eukaryotic translation initiation factor 2 subunit 2 OS=Homo sapiens GN=EIF2S2 PE=1 SV=2	38688.5	1	1	0.95	0.6	1.75	0.01255	1.88	0.02369
sp|Q9UBS4|DJB11_HUMAN	DnaJ homolog subfamily B member 11 OS=Homo sapiens GN=DNAJB11 PE=1 SV=1	40755.7	1	1	0.93	0.458	0.97	0.5752	1.05	0.8045
sp|O14513|NCKP5_HUMAN	Nck-associated protein 5 OS=Homo sapiens GN=NCKAP5 PE=1 SV=2	210215	1	2	1.31	0.3097	8.99	3.121e-05	7.46	0.001297
sp|Q9ULD2|MTUS1_HUMAN	Microtubule-associated tumor suppressor 1 OS=Homo sapiens GN=MTUS1 PE=1 SV=2	142659	1	1	1.01	0.7791	0.84	0.1314	0.81	0.08148
sp|O15078|CE290_HUMAN	Centrosomal protein of 290 kDa OS=Homo sapiens GN=CEP290 PE=1 SV=2	290874	1	1	0.79	0.05235	0.65	0.02048	0.82	0.1331
sp|Q07954|LRP1_HUMAN	Prolow-density lipoprotein receptor-related protein 1 OS=Homo sapiens GN=LRP1 PE=1 SV=2	523132	16	22	0.85	0.04112	0.86	0.01745	0.99	0.7808
sp|O76039|CDKL5_HUMAN	Cyclin-dependent kinase-like 5 OS=Homo sapiens GN=CDKL5 PE=1 SV=1	116133	1	1	0.78	0.002368	1.03	0.5221	1.29	0.003585
sp|P04632|CPNS1_HUMAN	Calpain small subunit 1 OS=Homo sapiens GN=CAPNS1 PE=1 SV=1	28450.8	4	7	1.27	0.08348	2.56	0.0007049	2.06	3.172e-05
sp|O75390|CISY_HUMAN	Citrate synthase, mitochondrial OS=Homo sapiens GN=CS PE=1 SV=2	51889.6	1	4	0.94	0.3641	0.75	0.05515	0.8	0.0949
sp|Q08493|PDE4C_HUMAN	cAMP-specific 3',5'-cyclic phosphodiesterase 4C OS=Homo sapiens GN=PDE4C PE=1 SV=2	80404.1	1	1	1.09	0.1687	1.04	0.613	0.94	0.0728
sp|O15399|NMDE4_HUMAN	Glutamate receptor ionotropic, NMDA 2D OS=Homo sapiens GN=GRIN2D PE=1 SV=2	145069	1	1	1	0.8015	1.08	0.8671	1.08	0.3558
sp|P05154|IPSP_HUMAN	Plasma serine protease inhibitor OS=Homo sapiens GN=SERPINA5 PE=1 SV=3	45741.7	9	18	0.78	0.00697	0.84	0.0007068	1.05	0.1861
sp|P14625|ENPL_HUMAN	Endoplasmin OS=Homo sapiens GN=HSP90B1 PE=1 SV=1	92678.4	17	25	1.12	0.0003616	1.49	0.0005674	1.34	0.000505
sp|Q96L73|NSD1_HUMAN	Histone-lysine N-methyltransferase, H3 lysine-36 and H4 lysine-20 specific OS=Homo sapiens GN=NSD1 PE=1 SV=1	302091	1	1	2.7	0.008076	3.99	0.01867	1.56	0.3963
sp|P11940|PABP1_HUMAN	Polyadenylate-binding protein 1 OS=Homo sapiens GN=PABPC1 PE=1 SV=2	70835.9	3	12	0.82	0.03203	0.89	0.4573	1.04	0.9088
sp|P30154|2AAB_HUMAN	Serine/threonine-protein phosphatase 2A 65 kDa regulatory subunit A beta isoform OS=Homo sapiens GN=PPP2R1B PE=1 SV=3	66780.7	1	1	0.89	0.4538	1.5	0.298	1.69	0.04735
sp|O14933|UB2L6_HUMAN	Ubiquitin/ISG15-conjugating enzyme E2 L6 OS=Homo sapiens GN=UBE2L6 PE=1 SV=4	17910.3	1	1	0.77	0.002476	0.67	0.1051	0.86	0.3677
sp|Q8TD26|CHD6_HUMAN	Chromodomain-helicase-DNA-binding protein 6 OS=Homo sapiens GN=CHD6 PE=1 SV=4	308053	1	1	0.56	0.004316	0.74	0.1136	1.31	0.2383
sp|P0DOX6|IGM_HUMAN	Immunoglobulin mu heavy chain OS=Homo sapiens PE=1 SV=1	64226.5	3	8	0.58	0.003012	0.7	0.0004974	1.21	0.01013
sp|Q9ULV4|COR1C_HUMAN	Coronin-1C OS=Homo sapiens GN=CORO1C PE=1 SV=1	53881.3	6	8	1.43	0.02184	3.71	0.0003116	2.63	0.0001089
sp|P78509|RELN_HUMAN	Reelin OS=Homo sapiens GN=RELN PE=1 SV=3	394962	11	12	0.95	0.2154	1.14	0.01112	1.21	0.006179
sp|Q9BWP8|COL11_HUMAN	Collectin-11 OS=Homo sapiens GN=COLEC11 PE=1 SV=1	29028.1	8	38	0.92	0.003908	1.13	0.001508	1.22	0.0002787
sp|P08758|ANXA5_HUMAN	Annexin A5 OS=Homo sapiens GN=ANXA5 PE=1 SV=2	35953.4	1	8	1.18	0.2489	0.9	0.4761	0.77	0.311
sp|Q04917|1433F_HUMAN	14-3-3 protein eta OS=Homo sapiens GN=YWHAH PE=1 SV=4	28354.1	2	2	1.04	0.9404	2.12	0.03621	2.02	0.0006767
sp|Q7L591|DOK3_HUMAN	Docking protein 3 OS=Homo sapiens GN=DOK3 PE=1 SV=2	53978.2	1	1	0.73	0.08265	1.75	0.01264	2.39	0.002526
sp|P50238|CRIP1_HUMAN	Cysteine-rich protein 1 OS=Homo sapiens GN=CRIP1 PE=1 SV=3	8908.15	1	1	0.99	0.8032	1.17	0.2864	1.16	0.08616
sp|P61224|RAP1B_HUMAN	Ras-related protein Rap-1b OS=Homo sapiens GN=RAP1B PE=1 SV=1	21021.7	1	1	1.31	0.312	1.53	0.1138	1.16	0.05594
sp|A0A0A0MRZ8|KVD11_HUMAN	Immunoglobulin kappa variable 3D-11 OS=Homo sapiens GN=IGKV3D-11 PE=3 SV=6	12713.4	1	9	0.93	0.008943	0.84	0.004009	0.9	0.01308
sp|Q6ZRF8|RN207_HUMAN	RING finger protein 207 OS=Homo sapiens GN=RNF207 PE=1 SV=2	72166.1	1	1	0.93	0.5496	1.05	0.8257	1.13	0.201
sp|P15907|SIAT1_HUMAN	Beta-galactoside alpha-2,6-sialyltransferase 1 OS=Homo sapiens GN=ST6GAL1 PE=1 SV=1	47069.8	1	1	1.05	0.7551	4.23	0.0001216	4.05	0.000644
sp|P08574|CY1_HUMAN	Cytochrome c1, heme protein, mitochondrial OS=Homo sapiens GN=CYC1 PE=1 SV=3	35723.1	1	4	1.19	0.05331	0.66	0.2083	0.54	0.1246
sp|P06681|CO2_HUMAN	Complement C2 OS=Homo sapiens GN=C2 PE=1 SV=2	84564.8	9	9	0.84	0.01913	0.85	0.07385	1.03	0.3808
sp|Q9HCB6|SPON1_HUMAN	Spondin-1 OS=Homo sapiens GN=SPON1 PE=1 SV=2	93518.6	1	1	0.62	0.01426	0.84	0.1485	1.33	0.005633
sp|P61313|RL15_HUMAN	60S ribosomal protein L15 OS=Homo sapiens GN=RPL15 PE=1 SV=2	24227.1	2	52	0.45	0.125	0.13	2.083e-05	1.96	0.8139
sp|P22061|PIMT_HUMAN	Protein-L-isoaspartate(D-aspartate) O-methyltransferase OS=Homo sapiens GN=PCMT1 PE=1 SV=4	24773.6	3	4	0.96	0.2876	1.71	0.0001587	1.65	3.232e-05
sp|Q8NF91|SYNE1_HUMAN	Nesprin-1 OS=Homo sapiens GN=SYNE1 PE=1 SV=4	1.01711e+06	1	1	2.44	0.01454	1.22	0.9798	0.54	0.1299
sp|Q15746|MYLK_HUMAN	Myosin light chain kinase, smooth muscle OS=Homo sapiens GN=MYLK PE=1 SV=4	213302	2	2	1.43	0.02927	2.74	0.00284	1.9	0.003539
sp|Q96PP9|GBP4_HUMAN	Guanylate-binding protein 4 OS=Homo sapiens GN=GBP4 PE=2 SV=2	73613.7	1	1	0.77	0.2428	0.55	0.001375	0.81	0.303
sp|Q8WUW1|BRK1_HUMAN	Protein BRICK1 OS=Homo sapiens GN=BRK1 PE=1 SV=1	8778.47	1	1	0.79	0.06848	1.81	0.007202	2.24	0.0001931
sp|P13667|PDIA4_HUMAN	Protein disulfide-isomerase A4 OS=Homo sapiens GN=PDIA4 PE=1 SV=2	73211.1	5	8	1	0.8315	0.8	0.2475	0.79	0.1683
sp|Q13043|STK4_HUMAN	Serine/threonine-protein kinase 4 OS=Homo sapiens GN=STK4 PE=1 SV=2	55804.9	1	1	0.48	0.01174	1.09	0.6201	2.21	0.0005152
sp|P55056|APOC4_HUMAN	Apolipoprotein C-IV OS=Homo sapiens GN=APOC4 PE=1 SV=1	14867.6	4	18	1.29	0.00456	1.35	0.0006306	1.07	0.00297
sp|P60709|ACTB_HUMAN	Actin, cytoplasmic 1 OS=Homo sapiens GN=ACTB PE=1 SV=1	42033.8	7	133	1.58	0.004467	3.73	0.0001162	2.29	0.0001135
sp|Q9BQL6|FERM1_HUMAN	Fermitin family homolog 1 OS=Homo sapiens GN=FERMT1 PE=1 SV=1	77996.6	1	1	1.59	0.07772	3.42	0.003832	2.18	0.0005395
sp|P02649|APOE_HUMAN	Apolipoprotein E OS=Homo sapiens GN=APOE PE=1 SV=1	36227.8	30	939	0.89	0.002846	0.98	0.2973	1.07	1.716e-05
sp|Q9H1H9|KI13A_HUMAN	Kinesin-like protein KIF13A OS=Homo sapiens GN=KIF13A PE=1 SV=2	203818	1	5	0.9	0.02122	1.1	0.0797	1.22	0.004996
sp|P04114|APOB_HUMAN	Apolipoprotein B-100 OS=Homo sapiens GN=APOB PE=1 SV=2	516633	246	2017	1.18	3.04e-05	1.27	1.133e-05	1.06	0.0196
sp|Q86U42|PABP2_HUMAN	Polyadenylate-binding protein 2 OS=Homo sapiens GN=PABPN1 PE=1 SV=3	32825	1	5	0.95	0.3308	1.31	0.01633	1.59	0.01964
sp|Q96AJ9|VTI1A_HUMAN	Vesicle transport through interaction with t-SNAREs homolog 1A OS=Homo sapiens GN=VTI1A PE=1 SV=2	25184.1	1	1	0.93	0.4619	0.8	0.08312	0.85	0.2011
sp|Q9P2W1|HOP2_HUMAN	Homologous-pairing protein 2 homolog OS=Homo sapiens GN=PSMC3IP PE=1 SV=1	25043.8	1	1	1.01	0.8511	1.67	0.0001167	1.63	0.002972
sp|P50552|VASP_HUMAN	Vasodilator-stimulated phosphoprotein OS=Homo sapiens GN=VASP PE=1 SV=3	39958.1	5	8	1.14	0.04887	2.93	0.0007332	2.53	0.001584
sp|P19827|ITIH1_HUMAN	Inter-alpha-trypsin inhibitor heavy chain H1 OS=Homo sapiens GN=ITIH1 PE=1 SV=3	101764	17	68	0.88	0.003274	0.93	0.04233	1.04	0.1005
sp|O43488|ARK72_HUMAN	Aflatoxin B1 aldehyde reductase member 2 OS=Homo sapiens GN=AKR7A2 PE=1 SV=3	40001.9	1	1	1.32	0.233	3.46	0.008326	2.61	0.004532
sp|Q8NGG8|OR8B3_HUMAN	Olfactory receptor 8B3 OS=Homo sapiens GN=OR8B3 PE=3 SV=3	35890.5	1	1	0.96	0.6365	1.16	0.1175	1.31	0.3636
sp|Q8WVM8|SCFD1_HUMAN	Sec1 family domain-containing protein 1 OS=Homo sapiens GN=SCFD1 PE=1 SV=4	72658.2	1	1	1.46	0.02735	2.41	0.0003667	1.67	0.01151
sp|P13798|ACPH_HUMAN	Acylamino-acid-releasing enzyme OS=Homo sapiens GN=APEH PE=1 SV=4	82124	5	10	0.83	0.1346	1.23	0.1647	1.51	0.002405
sp|Q12816|TROP_HUMAN	Trophinin OS=Homo sapiens GN=TRO PE=1 SV=3	144693	1	1	0.95	0.1495	1.01	0.9239	1.04	0.265
sp|Q5THJ4|VP13D_HUMAN	Vacuolar protein sorting-associated protein 13D OS=Homo sapiens GN=VPS13D PE=1 SV=2	495351	1	1	0.29	0.04299	0.14	0.00122	0.26	-
sp|P02775|CXCL7_HUMAN	Platelet basic protein OS=Homo sapiens GN=PPBP PE=1 SV=3	14152.5	4	12	1.18	0.007076	2.71	3.192e-05	2.22	5.642e-05
sp|O76074|PDE5A_HUMAN	cGMP-specific 3',5'-cyclic phosphodiesterase OS=Homo sapiens GN=PDE5A PE=1 SV=2	101329	3	4	1	0.884	1.34	0.1028	1.2	0.06241
sp|A2A2Z9|AN18B_HUMAN	Ankyrin repeat domain-containing protein 18B OS=Homo sapiens GN=ANKRD18B PE=1 SV=1	119108	1	1	0.39	0.04611	1.98	0.1549	5.2	0.001677
sp|P15814|IGLL1_HUMAN	Immunoglobulin lambda-like polypeptide 1 OS=Homo sapiens GN=IGLL1 PE=1 SV=1	23158.7	1	1	0.63	0.03178	1.36	0.156	2.13	0.00721
sp|P23142|FBLN1_HUMAN	Fibulin-1 OS=Homo sapiens GN=FBLN1 PE=1 SV=4	81249.9	13	104	0.9	0.01431	0.92	0.02064	1.02	0.2027
sp|P55287|CAD11_HUMAN	Cadherin-11 OS=Homo sapiens GN=CDH11 PE=2 SV=2	88349	2	4	1.06	0.277	1.1	0.02234	1.03	0.6829
sp|Q9UJJ9|GNPTG_HUMAN	N-acetylglucosamine-1-phosphotransferase subunit gamma OS=Homo sapiens GN=GNPTG PE=1 SV=1	34333.3	1	2	0.76	0.08434	0.88	0.2626	1.14	0.1126
sp|P08253|MMP2_HUMAN	72 kDa type IV collagenase OS=Homo sapiens GN=MMP2 PE=1 SV=2	74900.1	14	43	0.95	0.002424	0.98	0.4469	1.06	0.119
sp|Q96LI5|CNO6L_HUMAN	CCR4-NOT transcription complex subunit 6-like OS=Homo sapiens GN=CNOT6L PE=1 SV=2	63456.2	1	1	0	-	4.11	-	3.13	-
sp|P84098|RL19_HUMAN	60S ribosomal protein L19 OS=Homo sapiens GN=RPL19 PE=1 SV=1	23547.3	1	10	0.66	0.1949	0.32	1.647e-05	0.7	0.2343
sp|P07358|CO8B_HUMAN	Complement component C8 beta chain OS=Homo sapiens GN=C8B PE=1 SV=3	68696.1	11	44	0.99	0.7657	0.75	0.002889	0.75	0.000251
sp|Q6P3X3|TTC27_HUMAN	Tetratricopeptide repeat protein 27 OS=Homo sapiens GN=TTC27 PE=1 SV=1	97864.7	1	1	1.12	0.3999	0.61	0.0004784	0.55	0.00768
sp|Q14393|GAS6_HUMAN	Growth arrest-specific protein 6 OS=Homo sapiens GN=GAS6 PE=1 SV=2	81659.9	3	6	0.74	0.009553	0.88	0.007553	1.1	0.02714
sp|Q96BS2|CHP3_HUMAN	Calcineurin B homologous protein 3 OS=Homo sapiens GN=TESC PE=1 SV=3	24830.1	1	1	1	0.9011	0.93	0.1368	0.92	0.04754
sp|P13797|PLST_HUMAN	Plastin-3 OS=Homo sapiens GN=PLS3 PE=1 SV=4	71261.4	1	1	0.85	0.3636	1.09	0.9556	1.27	0.0003541
sp|P09486|SPRC_HUMAN	SPARC OS=Homo sapiens GN=SPARC PE=1 SV=1	35447	6	18	0.89	0.05814	1.54	0.004979	1.67	7.726e-05
sp|Q9UN70|PCDGK_HUMAN	Protocadherin gamma-C3 OS=Homo sapiens GN=PCDHGC3 PE=1 SV=1	101283	1	1	0.74	0.05321	1.28	0.4999	1.68	0.1304
sp|O76076|WISP2_HUMAN	WNT1-inducible-signaling pathway protein 2 OS=Homo sapiens GN=WISP2 PE=1 SV=1	28442.4	2	2	0.76	0.02364	0.94	0.4382	1.23	0.008383
sp|Q9BXN1|ASPN_HUMAN	Asporin OS=Homo sapiens GN=ASPN PE=1 SV=2	43770.5	3	3	0.87	0.165	0.95	0.5278	1.08	0.2824
sp|Q13111|CAF1A_HUMAN	Chromatin assembly factor 1 subunit A OS=Homo sapiens GN=CHAF1A PE=1 SV=2	108039	1	1	0.62	0.1055	0.49	0.0614	0.78	0.1077
sp|A8TX70|CO6A5_HUMAN	Collagen alpha-5(VI) chain OS=Homo sapiens GN=COL6A5 PE=1 SV=1	291778	1	1	3.82	0.009721	0.86	0.2237	0.25	0.006484
sp|P61586|RHOA_HUMAN	Transforming protein RhoA OS=Homo sapiens GN=RHOA PE=1 SV=1	22078.2	2	2	1.01	0.9291	1.76	0.006711	1.75	0.006616
sp|P26447|S10A4_HUMAN	Protein S100-A4 OS=Homo sapiens GN=S100A4 PE=1 SV=1	11930.8	1	1	0.87	0.08559	1.11	0.5805	1.25	0.2206
sp|A0A0A0MS15|HV349_HUMAN	Immunoglobulin heavy variable 3-49 OS=Homo sapiens GN=IGHV3-49 PE=1 SV=1	13200.6	3	7	1.16	0.0112	0.81	0.0003342	0.69	0.001117
sp|P06576|ATPB_HUMAN	ATP synthase subunit beta, mitochondrial OS=Homo sapiens GN=ATP5B PE=1 SV=3	56506.6	2	2	1.08	0.6403	1.77	0.01853	1.63	0.004742
sp|P13716|HEM2_HUMAN	Delta-aminolevulinic acid dehydratase OS=Homo sapiens GN=ALAD PE=1 SV=1	36709.6	1	1	0.91	0.5037	1.27	0.4869	1.39	0.003767
sp|P58335|ANTR2_HUMAN	Anthrax toxin receptor 2 OS=Homo sapiens GN=ANTXR2 PE=1 SV=5	54241.3	1	1	1.25	0.1339	1.21	0.377	0.96	0.6069
sp|Q86UD1|OAF_HUMAN	Out at first protein homolog OS=Homo sapiens GN=OAF PE=2 SV=1	31220.8	6	9	0.99	0.4185	0.85	0.04573	0.85	0.06171
sp|P22891|PROZ_HUMAN	Vitamin K-dependent protein Z OS=Homo sapiens GN=PROZ PE=1 SV=2	46008.2	3	3	0.76	0.001064	1.04	0.1145	1.33	0.0003116
sp|P80108|PHLD_HUMAN	Phosphatidylinositol-glycan-specific phospholipase D OS=Homo sapiens GN=GPLD1 PE=1 SV=3	92887.2	26	153	0.92	0.004761	0.82	0.001119	0.88	0.00962
sp|Q16363|LAMA4_HUMAN	Laminin subunit alpha-4 OS=Homo sapiens GN=LAMA4 PE=1 SV=4	205002	1	2	1.22	0.01381	1.3	0.004801	1.05	0.1368
sp|P48047|ATPO_HUMAN	ATP synthase subunit O, mitochondrial OS=Homo sapiens GN=ATP5O PE=1 SV=1	23358.7	1	1	0.76	0.1983	0.57	0.1112	0.75	0.2136
sp|Q6Q0C0|TRAF7_HUMAN	E3 ubiquitin-protein ligase TRAF7 OS=Homo sapiens GN=TRAF7 PE=1 SV=1	76367.6	1	1	1.03	0.7003	0.91	0.3038	0.87	0.153
sp|P62258|1433E_HUMAN	14-3-3 protein epsilon OS=Homo sapiens GN=YWHAE PE=1 SV=1	29308.5	2	5	1.28	0.05008	2.63	0.0003953	2.04	6.7e-05
sp|P08684|CP3A4_HUMAN	Cytochrome P450 3A4 OS=Homo sapiens GN=CYP3A4 PE=1 SV=4	57687.1	2	2	1.05	0.4637	1.02	0.8466	0.96	0.6571
sp|P35858|ALS_HUMAN	Insulin-like growth factor-binding protein complex acid labile subunit OS=Homo sapiens GN=IGFALS PE=1 SV=1	66717.1	16	36	0.86	0.001473	0.84	0.003208	0.96	0.02194
sp|Q9BXT8|RNF17_HUMAN	RING finger protein 17 OS=Homo sapiens GN=RNF17 PE=1 SV=3	187187	1	2	1.19	0.1561	0.89	0.261	0.74	0.01054
sp|P30626|SORCN_HUMAN	Sorcin OS=Homo sapiens GN=SRI PE=1 SV=1	21929.5	3	4	0.95	0.5082	1.7	0.004639	1.82	1.408e-05
sp|Q13094|LCP2_HUMAN	Lymphocyte cytosolic protein 2 OS=Homo sapiens GN=LCP2 PE=1 SV=1	60247.1	1	1	1.62	0.002194	3.99	2.211e-05	2.45	4.729e-05
sp|Q9BRC7|PLCD4_HUMAN	1-phosphatidylinositol 4,5-bisphosphate phosphodiesterase delta-4 OS=Homo sapiens GN=PLCD4 PE=2 SV=1	88366.7	1	1	0	-	0	-	0	-
sp|P02652|APOA2_HUMAN	Apolipoprotein A-II OS=Homo sapiens GN=APOA2 PE=1 SV=1	11263.9	7	225	1.21	0.02598	1.21	0.03235	0.99	0.5353
sp|P51884|LUM_HUMAN	Lumican OS=Homo sapiens GN=LUM PE=1 SV=2	38728.9	9	25	0.98	0.3882	0.77	0.0002563	0.79	0.002423
sp|Q13214|SEM3B_HUMAN	Semaphorin-3B OS=Homo sapiens GN=SEMA3B PE=2 SV=1	84191.7	1	1	0.65	0.1291	0.88	0.4521	1.39	0.2829
sp|P21291|CSRP1_HUMAN	Cysteine and glycine-rich protein 1 OS=Homo sapiens GN=CSRP1 PE=1 SV=3	21391.1	3	5	1.06	0.1915	1.33	0.0119	1.53	0.0003872
sp|Q86VP6|CAND1_HUMAN	Cullin-associated NEDD8-dissociated protein 1 OS=Homo sapiens GN=CAND1 PE=1 SV=2	137981	4	4	0.99	0.8008	1.71	0.0001463	1.73	0.0001239
sp|Q01518|CAP1_HUMAN	Adenylyl cyclase-associated protein 1 OS=Homo sapiens GN=CAP1 PE=1 SV=5	52306.9	9	10	1.17	0.1081	2.88	2.114e-05	2.38	9.605e-05
sp|Q15833|STXB2_HUMAN	Syntaxin-binding protein 2 OS=Homo sapiens GN=STXBP2 PE=1 SV=2	66848.7	2	2	0.96	0.1849	2.08	0.0006488	2.12	0.0004234
sp|P08294|SODE_HUMAN	Extracellular superoxide dismutase [Cu-Zn] OS=Homo sapiens GN=SOD3 PE=1 SV=2	26272.8	4	5	0.79	0.02444	0.82	0.1246	1.06	0.27
sp|Q92743|HTRA1_HUMAN	Serine protease HTRA1 OS=Homo sapiens GN=HTRA1 PE=1 SV=1	52148.9	1	1	0.98	0.7146	1.19	0.04175	1.22	0.1324
sp|P20851|C4BPB_HUMAN	C4b-binding protein beta chain OS=Homo sapiens GN=C4BPB PE=1 SV=1	29289.8	10	60	0.92	0.05423	0.79	0.0009629	0.84	0.004408
sp|Q9UHG3|PCYOX_HUMAN	Prenylcysteine oxidase 1 OS=Homo sapiens GN=PCYOX1 PE=1 SV=3	56984.9	7	13	0.99	0.7799	0.84	0.015	0.86	0.02473
sp|Q9H4B7|TBB1_HUMAN	Tubulin beta-1 chain OS=Homo sapiens GN=TUBB1 PE=1 SV=1	50846.8	10	25	1.53	0.005235	3.76	7.156e-05	2.09	4.933e-05
sp|A0A087WW87|KV240_HUMAN	Immunoglobulin kappa variable 2-40 OS=Homo sapiens GN=IGKV2-40 PE=3 SV=2	13397.6	2	13	0.89	0.005952	0.78	0.007931	0.81	0.007996
sp|P55072|TERA_HUMAN	Transitional endoplasmic reticulum ATPase OS=Homo sapiens GN=VCP PE=1 SV=4	89932	13	28	1.43	0.00261	2.36	0.001735	2	0.0005785
sp|P08571|CD14_HUMAN	Monocyte differentiation antigen CD14 OS=Homo sapiens GN=CD14 PE=1 SV=2	40660	11	43	0.99	0.4744	1.06	0.0574	1.05	0.06421
sp|P12814|ACTN1_HUMAN	Alpha-actinin-1 OS=Homo sapiens GN=ACTN1 PE=1 SV=2	103545	24	90	1.82	0.0007596	4.51	7.306e-05	2.36	1.557e-07
sp|P31937|3HIDH_HUMAN	3-hydroxyisobutyrate dehydrogenase, mitochondrial OS=Homo sapiens GN=HIBADH PE=1 SV=2	35686.9	1	2	0.8	0.1443	0.57	0.05753	0.71	0.1015
sp|P29622|KAIN_HUMAN	Kallistatin OS=Homo sapiens GN=SERPINA4 PE=1 SV=3	48664.2	19	64	0.96	0.05954	0.8	0.004894	0.82	0.002999
sp|A1KZ92|PXDNL_HUMAN	Peroxidasin-like protein OS=Homo sapiens GN=PXDNL PE=1 SV=3	166187	1	1	0.97	0.6903	1.41	0.09859	1.43	0.0002134
sp|Q5VVQ6|OTU1_HUMAN	Ubiquitin thioesterase OTU1 OS=Homo sapiens GN=YOD1 PE=1 SV=1	38793.5	1	1	1.04	0.4389	1.3	0.001656	1.24	0.008643
sp|P48061|SDF1_HUMAN	Stromal cell-derived factor 1 OS=Homo sapiens GN=CXCL12 PE=1 SV=1	10925.9	2	5	0.82	0.0278	1.07	0.2139	1.37	0.005196
sp|P00748|FA12_HUMAN	Coagulation factor XII OS=Homo sapiens GN=F12 PE=1 SV=3	70010.7	10	21	0.87	0.01012	0.57	7.223e-05	0.65	2.975e-05
sp|P54868|HMCS2_HUMAN	Hydroxymethylglutaryl-CoA synthase, mitochondrial OS=Homo sapiens GN=HMGCS2 PE=1 SV=1	57094.6	1	1	1.09	0.9129	0.37	0.02693	0.34	0.01207
sp|Q9HDC9|APMAP_HUMAN	Adipocyte plasma membrane-associated protein OS=Homo sapiens GN=APMAP PE=1 SV=2	46603.9	9	27	0.96	0.5652	1.23	0.166	1.2	0.01018
sp|P60763|RAC3_HUMAN	Ras-related C3 botulinum toxin substrate 3 OS=Homo sapiens GN=RAC3 PE=1 SV=1	21746.2	1	2	1.03	0.8458	1.81	0.002889	1.74	0.002742
sp|P55899|FCGRN_HUMAN	IgG receptor FcRn large subunit p51 OS=Homo sapiens GN=FCGRT PE=1 SV=1	40042.4	1	1	0.66	0.0007886	1.13	0.06907	1.69	0.0008989
sp|Q16851|UGPA_HUMAN	UTP--glucose-1-phosphate uridylyltransferase OS=Homo sapiens GN=UGP2 PE=1 SV=5	57057.8	2	3	0.78	0.0004467	0.75	0.03998	0.95	0.5201
sp|P62158|CALM_HUMAN	Calmodulin OS=Homo sapiens GN=CALM1 PE=1 SV=2	16808.8	2	5	1.78	0.02373	4.56	0.0004814	2.61	0.0004231
sp|P62917|RL8_HUMAN	60S ribosomal protein L8 OS=Homo sapiens GN=RPL8 PE=1 SV=2	28217.4	2	6	1.48	0.1312	1.57	0.8556	1.08	0.647
sp|O00299|CLIC1_HUMAN	Chloride intracellular channel protein 1 OS=Homo sapiens GN=CLIC1 PE=1 SV=4	27229.9	7	13	1.3	0.05002	3.03	0.001987	2.33	3.314e-05
sp|P06727|APOA4_HUMAN	Apolipoprotein A-IV OS=Homo sapiens GN=APOA4 PE=1 SV=3	45353.5	34	844	0.88	0.0002951	0.82	0.0004702	0.91	0.001536
sp|P02745|C1QA_HUMAN	Complement C1q subcomponent subunit A OS=Homo sapiens GN=C1QA PE=1 SV=2	26267.3	7	46	0.78	0.0006417	0.92	0.00181	1.15	0.002207
sp|O75874|IDHC_HUMAN	Isocitrate dehydrogenase [NADP] cytoplasmic OS=Homo sapiens GN=IDH1 PE=1 SV=2	46896.6	3	12	1.28	0.008243	1.07	0.5683	0.95	0.4582
sp|P49368|TCPG_HUMAN	T-complex protein 1 subunit gamma OS=Homo sapiens GN=CCT3 PE=1 SV=4	61047.5	6	9	1.03	0.6977	2.06	0.004955	2.02	0.0006548
sp|Q15404|RSU1_HUMAN	Ras suppressor protein 1 OS=Homo sapiens GN=RSU1 PE=1 SV=3	31502.7	6	23	1.49	0.02719	4.17	0.0005557	2.83	3.295e-05
sp|P55265|DSRAD_HUMAN	Double-stranded RNA-specific adenosine deaminase OS=Homo sapiens GN=ADAR PE=1 SV=4	137160	1	1	1.98	0.2311	0.76	0.008906	0.53	0.0992
sp|P27824|CALX_HUMAN	Calnexin OS=Homo sapiens GN=CANX PE=1 SV=2	67964	1	1	1.04	0.3103	0.91	0.06312	0.86	0.002258
sp|Q86UX7|URP2_HUMAN	Fermitin family homolog 3 OS=Homo sapiens GN=FERMT3 PE=1 SV=1	76457.2	22	50	1.68	0.001204	3.69	8.58e-05	2.04	1.257e-05
sp|P02671|FIBA_HUMAN	Fibrinogen alpha chain OS=Homo sapiens GN=FGA PE=1 SV=2	95637.7	44	1094	0.99	0.2719	0.9	0.001525	0.89	0.001303
sp|P04406|G3P_HUMAN	Glyceraldehyde-3-phosphate dehydrogenase OS=Homo sapiens GN=GAPDH PE=1 SV=3	36183.5	11	57	1.38	0.007392	3.64	9.317e-05	2.56	6.697e-07
sp|Q8N392|RHG18_HUMAN	Rho GTPase-activating protein 18 OS=Homo sapiens GN=ARHGAP18 PE=1 SV=3	75197	1	1	0.9	0.4575	1.43	0.248	1.58	0.01248
sp|P55290|CAD13_HUMAN	Cadherin-13 OS=Homo sapiens GN=CDH13 PE=1 SV=1	78676.1	3	7	0.95	0.2292	0.82	0.01493	0.84	0.0386
sp|P24158|PRTN3_HUMAN	Myeloblastin OS=Homo sapiens GN=PRTN3 PE=1 SV=3	28227.4	1	2	0.8	0.02019	0.72	0.004959	0.89	0.041
sp|P12081|SYHC_HUMAN	Histidine--tRNA ligase, cytoplasmic OS=Homo sapiens GN=HARS PE=1 SV=2	57926.4	1	1	0.96	0.665	0.87	0.3366	0.9	0.3252
sp|P39023|RL3_HUMAN	60S ribosomal protein L3 OS=Homo sapiens GN=RPL3 PE=1 SV=2	46346.9	1	1	0.51	0.1264	0.18	0.001363	0.63	0.1984
sp|P22692|IBP4_HUMAN	Insulin-like growth factor-binding protein 4 OS=Homo sapiens GN=IGFBP4 PE=1 SV=2	29094.9	1	1	0.79	0.0445	0.78	0.1491	0.99	0.7725
sp|P78424|PO6F2_HUMAN	POU domain, class 6, transcription factor 2 OS=Homo sapiens GN=POU6F2 PE=1 SV=3	73316.5	1	1	0.95	0.5715	1.1	0.3011	1.17	0.1828
sp|P62714|PP2AB_HUMAN	Serine/threonine-protein phosphatase 2A catalytic subunit beta isoform OS=Homo sapiens GN=PPP2CB PE=1 SV=1	36104.5	3	3	0.82	0.003424	1.78	0.0006727	2.11	0.0001725
sp|Q16610|ECM1_HUMAN	Extracellular matrix protein 1 OS=Homo sapiens GN=ECM1 PE=1 SV=2	62213.9	4	4	1.1	0.2888	0.92	0.292	0.82	0.0003657
sp|P98095|FBLN2_HUMAN	Fibulin-2 OS=Homo sapiens GN=FBLN2 PE=1 SV=2	132230	2	2	1.06	0.3884	1.11	0.2171	1.04	0.6819
sp|P41159|LEP_HUMAN	Leptin OS=Homo sapiens GN=LEP PE=1 SV=1	18781.7	1	1	1.21	0.1967	1.38	0.3376	1.12	0.7659
sp|P14543|NID1_HUMAN	Nidogen-1 OS=Homo sapiens GN=NID1 PE=1 SV=3	139124	13	23	0.93	0.1084	1.07	0.172	1.15	0.009647
sp|Q96PD5|PGRP2_HUMAN	N-acetylmuramoyl-L-alanine amidase OS=Homo sapiens GN=PGLYRP2 PE=1 SV=1	62730.1	14	76	0.93	0.0266	1.01	0.6753	1.06	0.001502
sp|P30044|PRDX5_HUMAN	Peroxiredoxin-5, mitochondrial OS=Homo sapiens GN=PRDX5 PE=1 SV=4	22282.6	1	1	0.6	0.009269	1.56	0.08218	2.57	0.01175
sp|Q9UNF0|PACN2_HUMAN	Protein kinase C and casein kinase substrate in neurons protein 2 OS=Homo sapiens GN=PACSIN2 PE=1 SV=2	56028.1	1	1	1.09	0.4899	1.49	0.01292	1.38	0.06557
sp|P18054|LOX12_HUMAN	Arachidonate 12-lipoxygenase, 12S-type OS=Homo sapiens GN=ALOX12 PE=1 SV=4	76596.6	1	1	0.99	0.7809	1.75	0.01155	1.84	0.03033
sp|P62937|PPIA_HUMAN	Peptidyl-prolyl cis-trans isomerase A OS=Homo sapiens GN=PPIA PE=1 SV=2	18211	1	2	1.28	0.04447	2.27	0.0007182	1.77	0.0007623
sp|P27797|CALR_HUMAN	Calreticulin OS=Homo sapiens GN=CALR PE=1 SV=1	48264.9	8	19	1.48	0.0006084	3.48	0.0003494	2.33	0.0004744
sp|Q01804|OTUD4_HUMAN	OTU domain-containing protein 4 OS=Homo sapiens GN=OTUD4 PE=1 SV=4	124805	1	1	1.01	0.8097	1.46	0.2151	1.47	0.0534
sp|P07357|CO8A_HUMAN	Complement component C8 alpha chain OS=Homo sapiens GN=C8A PE=1 SV=2	66813.7	9	33	0.97	0.3888	0.78	0.008802	0.81	0.0004801
sp|Q9BQS2|SYT15_HUMAN	Synaptotagmin-15 OS=Homo sapiens GN=SYT15 PE=2 SV=3	48011.5	1	1	1.69	0.007515	3.29	0.006147	1.94	0.03984
sp|Q13201|MMRN1_HUMAN	Multimerin-1 OS=Homo sapiens GN=MMRN1 PE=1 SV=3	139203	11	17	0.87	0.02158	1.84	6.367e-05	2.01	7.357e-05
sp|P01817|HV205_HUMAN	Immunoglobulin heavy variable 2-5 OS=Homo sapiens GN=IGHV2-5 PE=1 SV=2	13375.9	1	1	0.92	0.2473	0.69	0.01262	0.74	0.0006096
sp|Q16539|MK14_HUMAN	Mitogen-activated protein kinase 14 OS=Homo sapiens GN=MAPK14 PE=1 SV=3	41477.1	1	1	1.19	0.3595	2.14	0.00852	1.81	0.006216
sp|Q9UJU6|DBNL_HUMAN	Drebrin-like protein OS=Homo sapiens GN=DBNL PE=1 SV=1	48444.7	2	3	2.21	0.1794	4.23	0.0181	2.29	0.002957
sp|P01859|IGHG2_HUMAN	Immunoglobulin heavy constant gamma 2 OS=Homo sapiens GN=IGHG2 PE=1 SV=2	36487	3	40	1.01	0.7871	0.81	0.0004241	0.83	0.02317
sp|P60985|KTDAP_HUMAN	Keratinocyte differentiation-associated protein OS=Homo sapiens GN=KRTDAP PE=1 SV=1	11024.9	1	1	0.78	0.02639	0.83	0.08348	1.06	0.7363
sp|P05155|IC1_HUMAN	Plasma protease C1 inhibitor OS=Homo sapiens GN=SERPING1 PE=1 SV=2	55329.5	8	18	0.97	0.1881	0.97	0.3816	0.99	0.6455
sp|P02655|APOC2_HUMAN	Apolipoprotein C-II OS=Homo sapiens GN=APOC2 PE=1 SV=1	11258.7	5	55	1.23	0.0007234	1.38	0.001013	1.05	0.1285
sp|P11586|C1TC_HUMAN	C-1-tetrahydrofolate synthase, cytoplasmic OS=Homo sapiens GN=MTHFD1 PE=1 SV=3	102162	1	1	0.64	0.006373	2.22	0.0004682	3.35	0.0002421
sp|O75829|LECT1_HUMAN	Leukocyte cell-derived chemotaxin 1 OS=Homo sapiens GN=LECT1 PE=1 SV=1	37687.8	1	1	0.91	0.47	1.32	0.9346	1.48	0.03251
sp|Q15149|PLEC_HUMAN	Plectin OS=Homo sapiens GN=PLEC PE=1 SV=3	533444	1	7	0.95	0.07399	0.84	0.3895	0.89	0.4769
sp|P19971|TYPH_HUMAN	Thymidine phosphorylase OS=Homo sapiens GN=TYMP PE=1 SV=2	50305.3	3	3	0.39	0.0007171	1.37	0.06272	3.07	0.0002835
sp|P39060|COIA1_HUMAN	Collagen alpha-1(XVIII) chain OS=Homo sapiens GN=COL18A1 PE=1 SV=5	179371	4	4	0.8	0.002572	1.01	0.8155	1.28	0.004819
sp|O75636|FCN3_HUMAN	Ficolin-3 OS=Homo sapiens GN=FCN3 PE=1 SV=2	33377.2	12	93	1.08	0.02598	0.84	0.002995	0.77	0.00266
sp|Q9BYX4|IFIH1_HUMAN	Interferon-induced helicase C domain-containing protein 1 OS=Homo sapiens GN=IFIH1 PE=1 SV=3	117908	1	2	0.27	0.003173	0.8	0.3273	2.4	0.004781
sp|A0A0B4J2D9|KVD13_HUMAN	Immunoglobulin kappa variable 1D-13 OS=Homo sapiens GN=IGKV1D-13 PE=3 SV=1	12714.4	1	4	0.88	0.1765	1.01	0.964	1.3	0.0588
sp|P55209|NP1L1_HUMAN	Nucleosome assembly protein 1-like 1 OS=Homo sapiens GN=NAP1L1 PE=1 SV=1	45613	6	10	1.07	0.2549	3.09	0.001789	2.7	7.059e-05
sp|P25311|ZA2G_HUMAN	Zinc-alpha-2-glycoprotein OS=Homo sapiens GN=AZGP1 PE=1 SV=2	34447.2	1	2	1.05	0.9739	1.21	0.03849	1.22	0.3564
sp|Q16270|IBP7_HUMAN	Insulin-like growth factor-binding protein 7 OS=Homo sapiens GN=IGFBP7 PE=1 SV=1	30119.8	2	2	0.8	0.05979	0.77	0.03462	0.95	0.3047
sp|A0A087WSY6|KVD15_HUMAN	Immunoglobulin kappa variable 3D-15 OS=Homo sapiens GN=IGKV3D-15 PE=3 SV=6	12622.3	1	1	1.27	0.02652	1.15	0.1399	0.9	0.1931
sp|O00506|STK25_HUMAN	Serine/threonine-protein kinase 25 OS=Homo sapiens GN=STK25 PE=1 SV=1	48291.9	1	1	1.11	0.3797	0.77	0.02744	0.7	0.03948
sp|Q9UHL4|DPP2_HUMAN	Dipeptidyl peptidase 2 OS=Homo sapiens GN=DPP7 PE=1 SV=3	54745.4	1	1	1.05	0.7625	0.85	0.1396	0.81	0.09464
sp|Q96J77|TPD55_HUMAN	Tumor protein D55 OS=Homo sapiens GN=TPD52L3 PE=1 SV=2	15589.3	1	1	1.1	0.1024	0.9	0.04041	0.81	0.00781
sp|Q9BXR6|FHR5_HUMAN	Complement factor H-related protein 5 OS=Homo sapiens GN=CFHR5 PE=1 SV=1	66411.8	13	45	0.96	0.01684	1.05	0.1127	1.05	0.05886
sp|P49746|TSP3_HUMAN	Thrombospondin-3 OS=Homo sapiens GN=THBS3 PE=1 SV=1	106854	3	6	0.87	0.04135	0.93	0.3651	1.03	0.6899
sp|P31327|CPSM_HUMAN	Carbamoyl-phosphate synthase [ammonia], mitochondrial OS=Homo sapiens GN=CPS1 PE=1 SV=2	165957	1	3	1.21	0.2218	0.62	0.07831	0.51	0.02872
sp|Q9NTJ5|SAC1_HUMAN	Phosphatidylinositide phosphatase SAC1 OS=Homo sapiens GN=SACM1L PE=1 SV=2	67419.2	1	2	0.89	0.1415	0.6	0.028	0.67	0.03892
sp|Q5QJE6|TDIF2_HUMAN	Deoxynucleotidyltransferase terminal-interacting protein 2 OS=Homo sapiens GN=DNTTIP2 PE=1 SV=2	84799	1	1	9.43	5.452e-05	7.23	0.01051	0.5	0.069
sp|P05060|SCG1_HUMAN	Secretogranin-1 OS=Homo sapiens GN=CHGB PE=1 SV=2	78325.2	1	1	0.92	0.04011	1.7	0.007676	1.81	0.01003
sp|Q9H0I9|TKTL2_HUMAN	Transketolase-like protein 2 OS=Homo sapiens GN=TKTL2 PE=2 SV=1	68614.5	1	1	1.11	0.197	2.96	0.0005349	2.62	0.0001985
sp|P00568|KAD1_HUMAN	Adenylate kinase isoenzyme 1 OS=Homo sapiens GN=AK1 PE=1 SV=3	21717.3	1	1	0.67	0.03058	1.18	0.4615	1.76	0.03571
sp|Q9UKZ9|PCOC2_HUMAN	Procollagen C-endopeptidase enhancer 2 OS=Homo sapiens GN=PCOLCE2 PE=1 SV=1	46524.2	2	2	0.81	0.05519	0.93	0.3204	1.14	0.04411
sp|P98082|DAB2_HUMAN	Disabled homolog 2 OS=Homo sapiens GN=DAB2 PE=1 SV=3	82493	1	1	0.64	0.1203	1.48	0.009568	2.69	0.03876
sp|Q02818|NUCB1_HUMAN	Nucleobindin-1 OS=Homo sapiens GN=NUCB1 PE=1 SV=4	53828.3	8	11	0.87	0.09236	1.01	0.9382	1.19	0.0006785
sp|O95428|PPN_HUMAN	Papilin OS=Homo sapiens GN=PAPLN PE=2 SV=4	141586	1	1	0.91	0.3998	1.25	0.01478	1.4	0.07826
sp|Q9UHQ1|NARF_HUMAN	Nuclear prelamin A recognition factor OS=Homo sapiens GN=NARF PE=1 SV=1	51961	1	1	1.14	0.5665	1.15	0.4471	1.01	0.9808
sp|P01031|CO5_HUMAN	Complement C5 OS=Homo sapiens GN=C5 PE=1 SV=4	189879	31	48	0.96	0.1539	0.89	0.01343	0.89	0.01553
sp|P22897|MRC1_HUMAN	Macrophage mannose receptor 1 OS=Homo sapiens GN=MRC1 PE=1 SV=1	168852	1	1	1.05	0.7245	0.29	0.01062	0.28	0.006658
sp|P42765|THIM_HUMAN	3-ketoacyl-CoA thiolase, mitochondrial OS=Homo sapiens GN=ACAA2 PE=1 SV=2	42335.8	1	26	0.87	0.1523	0.55	0.09692	0.62	0.1437
sp|P25325|THTM_HUMAN	3-mercaptopyruvate sulfurtransferase OS=Homo sapiens GN=MPST PE=1 SV=3	33424.7	2	2	0.68	0.0006237	1.54	0.01475	2.19	0.0009947
sp|P50991|TCPD_HUMAN	T-complex protein 1 subunit delta OS=Homo sapiens GN=CCT4 PE=1 SV=4	58382.9	1	1	0.83	0.06771	1.21	0.08762	1.45	0.04295
sp|O94769|ECM2_HUMAN	Extracellular matrix protein 2 OS=Homo sapiens GN=ECM2 PE=2 SV=1	80633.5	1	1	1.02	0.9141	1.11	0.102	1.08	0.378
sp|Q99439|CNN2_HUMAN	Calponin-2 OS=Homo sapiens GN=CNN2 PE=1 SV=4	34056.4	5	5	1.73	0.002509	4.41	0.001991	2.67	0.003532
sp|Q15942|ZYX_HUMAN	Zyxin OS=Homo sapiens GN=ZYX PE=1 SV=1	62417.6	8	19	1.63	0.0006536	4.37	0.0001494	2.46	1.138e-06
sp|Q14517|FAT1_HUMAN	Protocadherin Fat 1 OS=Homo sapiens GN=FAT1 PE=1 SV=2	509361	2	2	0.9	0.03087	1.05	0.3918	1.15	0.06389
sp|Q14011|CIRBP_HUMAN	Cold-inducible RNA-binding protein OS=Homo sapiens GN=CIRBP PE=1 SV=1	18618.7	1	1	0.84	0.01227	1.14	0.01447	1.33	0.007158
sp|P33151|CADH5_HUMAN	Cadherin-5 OS=Homo sapiens GN=CDH5 PE=1 SV=5	87798.1	11	38	1.04	0.03095	1.01	0.4234	0.97	0.1224
sp|O15117|FYB_HUMAN	FYN-binding protein OS=Homo sapiens GN=FYB PE=1 SV=2	85545.2	1	1	1.22	0.0841	3.28	0.0006423	2.65	0.0001248
sp|P51149|RAB7A_HUMAN	Ras-related protein Rab-7a OS=Homo sapiens GN=RAB7A PE=1 SV=1	23741.9	1	1	0.45	0.0366	0.69	0.1656	1.48	0.006365
sp|P03952|KLKB1_HUMAN	Plasma kallikrein OS=Homo sapiens GN=KLKB1 PE=1 SV=1	73414.6	15	29	1.07	0.004733	1.08	0.01573	0.98	0.2427
sp|P05164|PERM_HUMAN	Myeloperoxidase OS=Homo sapiens GN=MPO PE=1 SV=1	84766.2	1	1	1.09	0.6495	0.66	0.004287	0.62	0.01943
sp|P00746|CFAD_HUMAN	Complement factor D OS=Homo sapiens GN=CFD PE=1 SV=5	27511	2	4	0.98	0.4335	0.86	0.1246	0.88	0.2274
sp|P01814|HV270_HUMAN	Immunoglobulin heavy variable 2-70 OS=Homo sapiens GN=IGHV2-70 PE=1 SV=2	13461.8	1	1	0.87	0.2039	1.08	0.5504	1.23	0.04203
sp|Q8IVF5|TIAM2_HUMAN	T-lymphoma invasion and metastasis-inducing protein 2 OS=Homo sapiens GN=TIAM2 PE=2 SV=4	191620	1	1	3.58	0.9298	6.72	0.06546	6.86	0.03785
sp|A0A0C4DH29|HV103_HUMAN	Immunoglobulin heavy variable 1-3 OS=Homo sapiens GN=IGHV1-3 PE=3 SV=1	13095.4	1	2	0.54	0.01037	0.79	0.01508	1.45	0.03174
sp|P09493|TPM1_HUMAN	Tropomyosin alpha-1 chain OS=Homo sapiens GN=TPM1 PE=1 SV=2	32727.7	3	7	1.38	0.03896	3.4	0.001424	2.43	0.0002495
sp|Q8N3S3|PHTF2_HUMAN	Putative homeodomain transcription factor 2 OS=Homo sapiens GN=PHTF2 PE=2 SV=2	89709.6	1	1	0.63	0.06046	0.91	0.4905	1.41	0.0004786
sp|O75563|SKAP2_HUMAN	Src kinase-associated phosphoprotein 2 OS=Homo sapiens GN=SKAP2 PE=1 SV=1	41401	1	1	1.67	0.01776	5.36	5.901e-05	3.28	0.00184
sp|Q08380|LG3BP_HUMAN	Galectin-3-binding protein OS=Homo sapiens GN=LGALS3BP PE=1 SV=1	66183.6	16	95	0.99	0.1575	1.08	0.01232	1.08	0.0016
sp|P10768|ESTD_HUMAN	S-formylglutathione hydrolase OS=Homo sapiens GN=ESD PE=1 SV=2	31937.6	1	3	0.95	0.614	0.72	0.2717	0.79	0.3329
sp|P11142|HSP7C_HUMAN	Heat shock cognate 71 kDa protein OS=Homo sapiens GN=HSPA8 PE=1 SV=1	71064.3	1	1	1.04	0.6057	1.4	0.004795	1.33	0.006298
sp|O60496|DOK2_HUMAN	Docking protein 2 OS=Homo sapiens GN=DOK2 PE=1 SV=2	45731.9	1	1	1	0.7633	1.61	0.1566	1.59	0.001016
sp|O75131|CPNE3_HUMAN	Copine-3 OS=Homo sapiens GN=CPNE3 PE=1 SV=1	60929.4	1	1	0.71	0.01954	0.85	0.1057	1.18	0.01471
sp|P52306|GDS1_HUMAN	Rap1 GTPase-GDP dissociation stimulator 1 OS=Homo sapiens GN=RAP1GDS1 PE=1 SV=3	67054.8	1	1	0.68	0.01026	1.24	0.06995	1.78	0.0002824
sp|P62081|RS7_HUMAN	40S ribosomal protein S7 OS=Homo sapiens GN=RPS7 PE=1 SV=1	22095.2	1	7	1.33	0.1463	0.55	0.1818	0.43	0.1153
sp|Q08830|FGL1_HUMAN	Fibrinogen-like protein 1 OS=Homo sapiens GN=FGL1 PE=1 SV=3	36623.6	10	27	0.83	0.001205	1.1	0.05035	1.31	0.0005926
sp|P30084|ECHM_HUMAN	Enoyl-CoA hydratase, mitochondrial OS=Homo sapiens GN=ECHS1 PE=1 SV=4	31805.3	1	17	1.11	0.29	0.86	0.41	0.78	0.3253
sp|Q9Y287|ITM2B_HUMAN	Integral membrane protein 2B OS=Homo sapiens GN=ITM2B PE=1 SV=1	30813.6	2	2	0.81	0.05215	0.73	0.02369	0.89	0.03119
sp|P23528|COF1_HUMAN	Cofilin-1 OS=Homo sapiens GN=CFL1 PE=1 SV=3	18700.7	6	12	2.87	0.002018	8.41	0.0002189	2.97	9.975e-05
sp|P24534|EF1B_HUMAN	Elongation factor 1-beta OS=Homo sapiens GN=EEF1B2 PE=1 SV=3	24901.3	1	2	0.78	0.05766	1.7	0.007683	2.12	0.0002753
sp|Q9BS26|ERP44_HUMAN	Endoplasmic reticulum resident protein 44 OS=Homo sapiens GN=ERP44 PE=1 SV=1	47322.5	1	1	0.94	0.5865	0.87	0.3166	0.92	0.3466
sp|Q99972|MYOC_HUMAN	Myocilin OS=Homo sapiens GN=MYOC PE=1 SV=2	57431.7	1	2	0.72	0.1009	0.66	0.07126	0.89	0.1052
sp|P62861|RS30_HUMAN	40S ribosomal protein S30 OS=Homo sapiens GN=FAU PE=1 SV=1	6625.81	1	1	1.17	0.003049	1.34	0.005126	1.13	0.05492
sp|P10124|SRGN_HUMAN	Serglycin OS=Homo sapiens GN=SRGN PE=1 SV=3	17793.7	1	1	0.77	0.2214	1.56	0.1944	2.02	0.007241
sp|O43681|ASNA_HUMAN	ATPase ASNA1 OS=Homo sapiens GN=ASNA1 PE=1 SV=2	39205.6	1	1	1.41	0.02219	2.96	0.0002126	2.1	0.0007268
sp|Q92930|RAB8B_HUMAN	Ras-related protein Rab-8B OS=Homo sapiens GN=RAB8B PE=1 SV=2	23722.1	1	1	1.12	0.6802	1.63	0.01024	1.51	0.07494
sp|Q04695|K1C17_HUMAN	Keratin, type I cytoskeletal 17 OS=Homo sapiens GN=KRT17 PE=1 SV=2	48343.1	2	3	0.53	0.004797	0.76	0.04969	1.41	0.03185
sp|P02747|C1QC_HUMAN	Complement C1q subcomponent subunit C OS=Homo sapiens GN=C1QC PE=1 SV=3	25967.2	5	96	0.76	0.001615	0.77	0.001478	0.97	0.08612
sp|P15169|CBPN_HUMAN	Carboxypeptidase N catalytic chain OS=Homo sapiens GN=CPN1 PE=1 SV=1	52520.4	7	14	0.98	0.003384	0.83	0.006501	0.83	0.005388
sp|Q9H8L6|MMRN2_HUMAN	Multimerin-2 OS=Homo sapiens GN=MMRN2 PE=1 SV=2	105010	2	6	0.98	0.707	1.15	0.2148	1.08	0.3125
sp|Q9NY65|TBA8_HUMAN	Tubulin alpha-8 chain OS=Homo sapiens GN=TUBA8 PE=1 SV=1	50727.8	2	2	2.61	0.07678	5.58	0.003084	2.78	0.001072
sp|Q68D20|PMS2L_HUMAN	Protein PMS2CL OS=Homo sapiens GN=PMS2CL PE=2 SV=1	21105.9	1	1	1.17	0.1901	0.91	0.4257	0.82	0.1269
sp|Q8N1E6|FXL14_HUMAN	F-box/LRR-repeat protein 14 OS=Homo sapiens GN=FBXL14 PE=1 SV=1	46751.2	1	1	0.55	0.00366	0.88	0.2259	1.55	0.01448
sp|P0C7I6|CC159_HUMAN	Coiled-coil domain-containing protein 159 OS=Homo sapiens GN=CCDC159 PE=2 SV=1	46934	1	1	1.09	0.6186	0.98	0.7753	0.89	0.2013
sp|Q71U36|TBA1A_HUMAN	Tubulin alpha-1A chain OS=Homo sapiens GN=TUBA1A PE=1 SV=1	50769.9	1	2	1.83	0.0007028	4.14	0.0008577	2.58	0.0008784
sp|P05156|CFAI_HUMAN	Complement factor I OS=Homo sapiens GN=CFI PE=1 SV=2	68083.5	6	11	0.97	0.5007	0.76	0.004574	0.76	0.00162
sp|Q92626|PXDN_HUMAN	Peroxidasin homolog OS=Homo sapiens GN=PXDN PE=1 SV=2	167775	1	1	0.74	0.04436	0.82	0.1129	1.1	0.2292
sp|P0DJI8|SAA1_HUMAN	Serum amyloid A-1 protein OS=Homo sapiens GN=SAA1 PE=1 SV=1	13562.5	7	15	1.23	0.0002923	0.63	0.001229	0.5	4.939e-05
sp|P51991|ROA3_HUMAN	Heterogeneous nuclear ribonucleoprotein A3 OS=Homo sapiens GN=HNRNPA3 PE=1 SV=2	39780.7	1	1	1.27	0.1652	1.19	0.2591	0.95	0.4783
sp|Q9Y236|OSGI2_HUMAN	Oxidative stress-induced growth inhibitor 2 OS=Homo sapiens GN=OSGIN2 PE=2 SV=1	57131	1	1	0.83	0.3101	0.92	0.5295	1.11	0.6361
sp|P06702|S10A9_HUMAN	Protein S100-A9 OS=Homo sapiens GN=S100A9 PE=1 SV=1	13272.5	2	3	1.41	0.04134	1.56	0.008174	1.1	0.2545
sp|P54725|RD23A_HUMAN	UV excision repair protein RAD23 homolog A OS=Homo sapiens GN=RAD23A PE=1 SV=1	39623.7	1	1	0.89	0.4434	1.05	0.952	1.22	0.4566
sp|Q2TAC6|KIF19_HUMAN	Kinesin-like protein KIF19 OS=Homo sapiens GN=KIF19 PE=2 SV=2	111816	1	1	0.78	0.02291	1.54	0.2178	1.96	0.09417
sp|A0A075B6R2|HV404_HUMAN	Immunoglobulin heavy variable 4-4 OS=Homo sapiens GN=IGHV4-4 PE=3 SV=2	12935.6	1	1	0.54	0.02457	0.91	0.466	1.71	0.0252
sp|P11182|ODB2_HUMAN	Lipoamide acyltransferase component of branched-chain alpha-keto acid dehydrogenase complex, mitochondrial OS=Homo sapiens GN=DBT PE=1 SV=3	53834.1	1	1	0.98	0.742	0.57	0.1007	0.59	0.0963
sp|Q14554|PDIA5_HUMAN	Protein disulfide-isomerase A5 OS=Homo sapiens GN=PDIA5 PE=1 SV=1	60279.4	1	1	1.02	0.8272	1.7	7.852e-05	1.66	0.002391
sp|P46976|GLYG_HUMAN	Glycogenin-1 OS=Homo sapiens GN=GYG1 PE=1 SV=4	39682.8	1	1	0.53	9.656e-05	1.08	0.1231	1.99	3.765e-05
sp|Q96KK5|H2A1H_HUMAN	Histone H2A type 1-H OS=Homo sapiens GN=HIST1H2AH PE=1 SV=3	13879.8	1	1	0.65	0.02605	0.9	0.3052	1.38	0.06748
sp|Q96S94|CCNL2_HUMAN	Cyclin-L2 OS=Homo sapiens GN=CCNL2 PE=1 SV=1	58606.7	1	1	3.85	0.3933	3.74	0.1806	1.73	0.07759
sp|A0A0C4DH67|KV108_HUMAN	Immunoglobulin kappa variable 1-8 OS=Homo sapiens GN=IGKV1-8 PE=3 SV=1	12739.3	1	5	0.65	0.1466	0.89	0.4692	1.19	0.03813
sp|O60942|MCE1_HUMAN	mRNA-capping enzyme OS=Homo sapiens GN=RNGTT PE=1 SV=1	69406.9	1	1	0.29	0.04406	0.35	0.07255	1.23	0.008006
sp|P07225|PROS_HUMAN	Vitamin K-dependent protein S OS=Homo sapiens GN=PROS1 PE=1 SV=1	77108.7	25	189	0.89	0.0009142	0.9	0.00704	1	0.9546
sp|Q96K76|UBP47_HUMAN	Ubiquitin carboxyl-terminal hydrolase 47 OS=Homo sapiens GN=USP47 PE=1 SV=3	158563	1	1	1.81	0.006607	1.29	0.1725	0.71	0.06782
sp|P00742|FA10_HUMAN	Coagulation factor X OS=Homo sapiens GN=F10 PE=1 SV=2	56047	11	32	0.87	0.001202	0.73	0.0001032	0.82	0.0009318
sp|Q5VWT5|CA168_HUMAN	Uncharacterized protein C1orf168 OS=Homo sapiens GN=C1orf168 PE=2 SV=1	82685.2	1	1	1.02	0.9714	0.93	0.5376	0.9	0.2884
sp|Q05586|NMDZ1_HUMAN	Glutamate receptor ionotropic, NMDA 1 OS=Homo sapiens GN=GRIN1 PE=1 SV=1	105972	1	1	1.01	0.9549	1.09	0.5321	1.06	0.2558
sp|A0A075B6I0|LV861_HUMAN	Immunoglobulin lambda variable 8-61 OS=Homo sapiens GN=IGLV8-61 PE=3 SV=7	12902.2	2	7	0.8	0.001433	1.13	0.07422	1.39	0.003339
sp|P04424|ARLY_HUMAN	Argininosuccinate lyase OS=Homo sapiens GN=ASL PE=1 SV=4	51892.4	1	1	0.89	0.4628	0.84	0.3814	0.98	0.6951
sp|Q6ZN30|BNC2_HUMAN	Zinc finger protein basonuclin-2 OS=Homo sapiens GN=BNC2 PE=1 SV=1	123659	1	1	1.16	0.03349	1.08	0.1659	0.91	0.0145
sp|Q86UB9|TM135_HUMAN	Transmembrane protein 135 OS=Homo sapiens GN=TMEM135 PE=2 SV=2	53036.4	1	1	1.34	0.02826	0.83	0.09589	0.61	0.001176
sp|P37840|SYUA_HUMAN	Alpha-synuclein OS=Homo sapiens GN=SNCA PE=1 SV=1	14433.2	3	4	0.91	0.01665	1.71	0.01022	1.66	0.001406
sp|Q99969|RARR2_HUMAN	Retinoic acid receptor responder protein 2 OS=Homo sapiens GN=RARRES2 PE=1 SV=1	18929.9	3	5	0.89	0.1771	1.02	0.8309	1.1	0.09179
sp|Q5T0D9|TPRGL_HUMAN	Tumor protein p63-regulated gene 1-like protein OS=Homo sapiens GN=TPRG1L PE=1 SV=1	30345.7	1	1	0.94	0.5305	0.82	0.02185	0.89	0.3282
sp|P38646|GRP75_HUMAN	Stress-70 protein, mitochondrial OS=Homo sapiens GN=HSPA9 PE=1 SV=2	73901.9	1	1	0.71	0.2004	0.41	0.08928	0.59	0.1924
sp|P08833|IBP1_HUMAN	Insulin-like growth factor-binding protein 1 OS=Homo sapiens GN=IGFBP1 PE=1 SV=1	28893.7	1	2	0.71	0.00186	1	0.9906	1.39	8.154e-05
sp|P38606|VATA_HUMAN	V-type proton ATPase catalytic subunit A OS=Homo sapiens GN=ATP6V1A PE=1 SV=2	68641.6	2	2	0.92	0.002471	1.37	0.000314	1.46	5.184e-05
sp|Q13523|PRP4B_HUMAN	Serine/threonine-protein kinase PRP4 homolog OS=Homo sapiens GN=PRPF4B PE=1 SV=3	117240	1	1	4.57	0.01291	2.12	0.2007	0.48	0.04683
sp|Q8NBP7|PCSK9_HUMAN	Proprotein convertase subtilisin/kexin type 9 OS=Homo sapiens GN=PCSK9 PE=1 SV=3	75703.7	5	8	0.86	0.005488	0.79	9.886e-06	0.9	0.009578
sp|A0A0C4DH31|HV118_HUMAN	Immunoglobulin heavy variable 1-18 OS=Homo sapiens GN=IGHV1-18 PE=3 SV=1	12908.3	2	5	0.78	0.00506	0.92	0.02084	1.1	0.1362
sp|P09104|ENOG_HUMAN	Gamma-enolase OS=Homo sapiens GN=ENO2 PE=1 SV=3	47563.1	1	1	0.8	0.2932	1.47	0.2681	1.8	0.0002331
sp|P67809|YBOX1_HUMAN	Nuclease-sensitive element-binding protein 1 OS=Homo sapiens GN=YBX1 PE=1 SV=3	35884.7	2	8	0.87	0.3672	0.42	0.1093	0.53	0.1578
sp|Q9BUN1|MENT_HUMAN	Protein MENT OS=Homo sapiens GN=MENT PE=2 SV=1	37241.5	1	1	1.05	0.6853	0.84	0.08931	0.79	0.01906
sp|O15143|ARC1B_HUMAN	Actin-related protein 2/3 complex subunit 1B OS=Homo sapiens GN=ARPC1B PE=1 SV=3	41703.7	1	2	0.83	0.2871	0.38	0.03333	0.47	0.04378
sp|Q9NRR4|RNC_HUMAN	Ribonuclease 3 OS=Homo sapiens GN=DROSHA PE=1 SV=2	160793	1	1	0.59	0.1416	0.55	0.001896	1.28	0.8454
sp|P08519|APOA_HUMAN	Apolipoprotein(a) OS=Homo sapiens GN=LPA PE=1 SV=1	514719	21	40	1.27	0.00447	3.81	2.848e-05	2.89	1.563e-05
sp|Q14147|DHX34_HUMAN	Probable ATP-dependent RNA helicase DHX34 OS=Homo sapiens GN=DHX34 PE=1 SV=2	129162	1	1	0.68	0.002009	0.86	0.121	1.25	0.07402
sp|P08185|CBG_HUMAN	Corticosteroid-binding globulin OS=Homo sapiens GN=SERPINA6 PE=1 SV=1	45265	4	5	0.84	0.07012	0.9	0.07401	1.05	0.695
sp|Q9UMX0|UBQL1_HUMAN	Ubiquilin-1 OS=Homo sapiens GN=UBQLN1 PE=1 SV=2	62461.4	2	2	0.74	0.05794	0.84	0.007781	1.14	0.3249
sp|Q8N7E2|ZN645_HUMAN	E3 ubiquitin-protein ligase ZNF645 OS=Homo sapiens GN=ZNF645 PE=2 SV=1	49419.9	1	1	1.26	0.027	1.04	0.4393	0.82	0.01489
sp|P41240|CSK_HUMAN	Tyrosine-protein kinase CSK OS=Homo sapiens GN=CSK PE=1 SV=1	51223.9	2	2	0.74	0.118	1.23	0.1909	1.7	0.02149
sp|Q9UBV8|PEF1_HUMAN	Peflin OS=Homo sapiens GN=PEF1 PE=1 SV=1	30628.4	1	1	0.71	0.004754	0.82	0.04216	1.14	0.1703
sp|Q9Y251|HPSE_HUMAN	Heparanase OS=Homo sapiens GN=HPSE PE=1 SV=2	61377.2	1	1	0.98	0.7295	1.62	0.04546	1.64	0.04268
sp|A6NEC2|PSAL_HUMAN	Puromycin-sensitive aminopeptidase-like protein OS=Homo sapiens GN=NPEPPSL1 PE=2 SV=3	54208.1	1	1	0.95	0.3035	2.05	9.864e-05	2.12	0.0003925
sp|Q15848|ADIPO_HUMAN	Adiponectin OS=Homo sapiens GN=ADIPOQ PE=1 SV=1	26493.1	3	23	1.07	0.3033	0.97	0.456	0.89	0.002581
sp|Q96BX8|MOB3A_HUMAN	MOB kinase activator 3A OS=Homo sapiens GN=MOB3A PE=1 SV=1	25657.9	1	1	0.92	0.2756	0.73	0.06236	0.78	0.08067
sp|Q8N1F8|S11IP_HUMAN	Serine/threonine-protein kinase 11-interacting protein OS=Homo sapiens GN=STK11IP PE=1 SV=3	122733	1	1	0.64	0.02599	0.71	0.01168	1.12	0.4361
sp|Q68BL8|OLM2B_HUMAN	Olfactomedin-like protein 2B OS=Homo sapiens GN=OLFML2B PE=2 SV=2	84612.9	1	1	0.69	0.01896	0.6	0.001217	0.87	0.1384
sp|O00499|BIN1_HUMAN	Myc box-dependent-interacting protein 1 OS=Homo sapiens GN=BIN1 PE=1 SV=1	64869.5	1	2	1.02	0.6685	0.94	0.3732	0.91	0.2525
sp|Q9NRN5|OLFL3_HUMAN	Olfactomedin-like protein 3 OS=Homo sapiens GN=OLFML3 PE=2 SV=1	46362.4	3	3	0.8	0.05113	1.11	0.08766	1.38	0.01801
sp|Q96LZ7|RMD2_HUMAN	Regulator of microtubule dynamics protein 2 OS=Homo sapiens GN=RMDN2 PE=1 SV=2	47693.3	1	3	1.32	0.036	0.77	0.02813	0.58	0.003239
sp|P11021|GRP78_HUMAN	78 kDa glucose-regulated protein OS=Homo sapiens GN=HSPA5 PE=1 SV=2	72384.5	6	8	0.87	0.03699	0.93	0.1979	1.08	0.2342
sp|Q9P2Q2|FRM4A_HUMAN	FERM domain-containing protein 4A OS=Homo sapiens GN=FRMD4A PE=1 SV=3	115940	1	1	0.79	0.2488	1.86	0.3594	2.43	0.1549
sp|O14791|APOL1_HUMAN	Apolipoprotein L1 OS=Homo sapiens GN=APOL1 PE=1 SV=5	43985.9	13	67	1.19	0.0001813	1.27	0.001854	1.08	0.05296
sp|Q9NQ79|CRAC1_HUMAN	Cartilage acidic protein 1 OS=Homo sapiens GN=CRTAC1 PE=1 SV=2	72156.1	10	15	0.85	0.02125	1.01	0.9213	1.13	0.04724
sp|P00740|FA9_HUMAN	Coagulation factor IX OS=Homo sapiens GN=F9 PE=1 SV=2	53095.5	10	32	0.87	0.0035	0.93	0.07349	1.06	0.01086
sp|Q14624|ITIH4_HUMAN	Inter-alpha-trypsin inhibitor heavy chain H4 OS=Homo sapiens GN=ITIH4 PE=1 SV=4	103503	35	309	0.94	0.0008965	0.8	0.0002005	0.84	0.0004328
sp|A0A0C4DH39|HV158_HUMAN	Immunoglobulin heavy variable 1-58 OS=Homo sapiens GN=IGHV1-58 PE=3 SV=1	13092.5	2	2	0.98	0.6856	0.97	0.4008	0.98	0.6844
sp|P30510|1C14_HUMAN	HLA class I histocompatibility antigen, Cw-14 alpha chain OS=Homo sapiens GN=HLA-C PE=1 SV=2	41250.3	1	1	0.71	0.001133	0.89	0.2088	1.23	0.05952
sp|O75054|IGSF3_HUMAN	Immunoglobulin superfamily member 3 OS=Homo sapiens GN=IGSF3 PE=2 SV=3	136234	1	1	0.64	0.08386	0.89	0.4013	1.37	0.04167
sp|P01717|LV325_HUMAN	Immunoglobulin lambda variable 3-25 OS=Homo sapiens GN=IGLV3-25 PE=1 SV=2	12156.9	1	1	0.55	0.01767	0.9	0.2133	1.68	0.03129
sp|Q9Y2E4|DIP2C_HUMAN	Disco-interacting protein 2 homolog C OS=Homo sapiens GN=DIP2C PE=1 SV=2	172921	1	5	1.02	0.7042	0.81	0.02462	0.75	0.002985
sp|P12111|CO6A3_HUMAN	Collagen alpha-3(VI) chain OS=Homo sapiens GN=COL6A3 PE=1 SV=5	345149	26	41	0.89	0.03064	1.11	0.09809	1.23	0.001923
sp|Q13103|SPP24_HUMAN	Secreted phosphoprotein 24 OS=Homo sapiens GN=SPP2 PE=1 SV=1	24588.9	4	8	0.86	0.00251	0.99	0.7483	1.14	0.0003221
sp|O75923|DYSF_HUMAN	Dysferlin OS=Homo sapiens GN=DYSF PE=1 SV=1	239236	1	1	0.55	0.0002138	3.12	0.04152	5.73	0.02564
sp|P48431|SOX2_HUMAN	Transcription factor SOX-2 OS=Homo sapiens GN=SOX2 PE=1 SV=1	34326.5	1	1	0.67	0.02553	0.55	0.007875	0.8	0.004719
sp|P45974|UBP5_HUMAN	Ubiquitin carboxyl-terminal hydrolase 5 OS=Homo sapiens GN=USP5 PE=1 SV=2	96619.7	3	3	0.83	0.06654	1.25	0.04856	1.48	0.001568
sp|Q00610|CLH1_HUMAN	Clathrin heavy chain 1 OS=Homo sapiens GN=CLTC PE=1 SV=5	193242	2	2	0.84	0.3002	1.08	0.7871	1.29	0.1061
sp|P50135|HNMT_HUMAN	Histamine N-methyltransferase OS=Homo sapiens GN=HNMT PE=1 SV=1	33597.7	1	3	2.12	0.0006429	3.72	0.4763	1.75	0.8707
sp|Q00013|EM55_HUMAN	55 kDa erythrocyte membrane protein OS=Homo sapiens GN=MPP1 PE=1 SV=2	52473.7	1	1	0.75	0.01318	1.02	0.6695	1.34	0.02864
sp|Q15904|VAS1_HUMAN	V-type proton ATPase subunit S1 OS=Homo sapiens GN=ATP6AP1 PE=1 SV=2	52145.7	1	1	0.65	0.05598	0.67	0.07685	1.03	0.8728
sp|P98160|PGBM_HUMAN	Basement membrane-specific heparan sulfate proteoglycan core protein OS=Homo sapiens GN=HSPG2 PE=1 SV=4	479234	5	8	1	0.88	0.95	0.3771	0.93	0.2416
sp|P36955|PEDF_HUMAN	Pigment epithelium-derived factor OS=Homo sapiens GN=SERPINF1 PE=1 SV=4	46436.4	9	20	0.8	0.02558	0.75	0.01872	0.91	0.007085
sp|Q8TER0|SNED1_HUMAN	Sushi, nidogen and EGF-like domain-containing protein 1 OS=Homo sapiens GN=SNED1 PE=2 SV=2	158187	2	2	1.01	0.9506	1.3	0.1338	1.27	0.0364
sp|P12109|CO6A1_HUMAN	Collagen alpha-1(VI) chain OS=Homo sapiens GN=COL6A1 PE=1 SV=3	109584	1	1	0.9	0.07816	0.9	0.09059	0.98	0.397
sp|P46781|RS9_HUMAN	40S ribosomal protein S9 OS=Homo sapiens GN=RPS9 PE=1 SV=3	22616.6	1	3	0.72	0.0206	0.98	0.6683	1.36	0.5162
sp|Q9UBW5|BIN2_HUMAN	Bridging integrator 2 OS=Homo sapiens GN=BIN2 PE=1 SV=3	61989.9	3	4	3.67	0.06831	6.79	0.005265	2.62	6.96e-05
sp|Q8TDZ2|MICA1_HUMAN	[F-actin]-methionine sulfoxide oxidase MICAL1 OS=Homo sapiens GN=MICAL1 PE=1 SV=2	118866	1	1	0.78	0.3243	1.87	0.00673	4.61	0.09391
sp|Q96JQ0|PCD16_HUMAN	Protocadherin-16 OS=Homo sapiens GN=DCHS1 PE=1 SV=1	346694	2	2	0.9	0.3134	0.76	0.06154	0.83	0.01954
sp|P04217|A1BG_HUMAN	Alpha-1B-glycoprotein OS=Homo sapiens GN=A1BG PE=1 SV=4	54771.7	9	30	1.16	0.003091	1	0.9829	0.85	0.007589
sp|P19320|VCAM1_HUMAN	Vascular cell adhesion protein 1 OS=Homo sapiens GN=VCAM1 PE=1 SV=1	82289.7	2	2	0.79	0.1144	0.74	0.07517	0.93	0.2024
sp|P06753|TPM3_HUMAN	Tropomyosin alpha-3 chain OS=Homo sapiens GN=TPM3 PE=1 SV=2	32968.8	2	5	2.66	0.001564	6.87	0.0001444	2.33	0.0006995
sp|Q13576|IQGA2_HUMAN	Ras GTPase-activating-like protein IQGAP2 OS=Homo sapiens GN=IQGAP2 PE=1 SV=4	181018	1	1	1.4	0.4188	2.93	0.007752	2.33	0.02658
sp|P48059|LIMS1_HUMAN	LIM and senescent cell antigen-like-containing domain protein 1 OS=Homo sapiens GN=LIMS1 PE=1 SV=4	39089.5	4	6	1.58	3.857e-05	3.99	0.0004411	2.38	0.0003271
sp|O75795|UDB17_HUMAN	UDP-glucuronosyltransferase 2B17 OS=Homo sapiens GN=UGT2B17 PE=1 SV=1	61607.3	1	1	1.02	0.6056	0.35	0.05131	0.34	0.04836
sp|Q9UBX5|FBLN5_HUMAN	Fibulin-5 OS=Homo sapiens GN=FBLN5 PE=1 SV=1	52466.5	4	21	0.92	0.08844	1.04	0.05043	1.16	0.007766
sp|P48507|GSH0_HUMAN	Glutamate--cysteine ligase regulatory subunit OS=Homo sapiens GN=GCLM PE=1 SV=1	31031.9	1	2	1.05	0.665	1.09	0.3056	1.03	0.6551
sp|Q96GC9|VMP1_HUMAN	Vacuole membrane protein 1 OS=Homo sapiens GN=VMP1 PE=1 SV=1	46589	1	1	0.1	-	1.51	0.5951	6.99	-
sp|Q12979|ABR_HUMAN	Active breakpoint cluster region-related protein OS=Homo sapiens GN=ABR PE=2 SV=2	98088.4	1	1	0.83	0.007558	1.04	0.6377	1.23	0.07309

## Sheet: footnote
Column name	Description
Protein_ID	Primary protein ID of group
Description	Protein description
Mass	Protein molecular weight
Uniq_Pep_Num	Number of unique peptide
Uniq_Spec_Num	Number of unique spectrum
Mean_Ratio_NP-VS-CTRL	Mean ratio of NP vs CTRL
Pvalue_NP-VS-CTRL	p-value of NP vs CTRL
Mean_Ratio_P-VS-CTRL	Mean ratio of P vs CTRL
Pvalue_P-VS-CTRL	p-value of P vs CTRL
Mean_Ratio_P-VS-NP	Mean ratio of P vs NP
Pvalue_P-VS-NP	p-value of P vs NP
