# Supplementary material for: Potential Muscle-Related Biomarkers in Predicting Curve Progression to the Surgical Threshold in Adolescent Idiopathic Scoliosis—A Pilot Proteomic Study Comparing Four Non-Progressive vs. Four Progressive Patients vs. A Control Cohort
Source: J Clin Med. 2021 Oct 25;10(21):4927. doi: 10.3390/jcm10214927 (PMC8584606; doi:10.3390/jcm10214927)
Supplement: Supplementary file 1 [file jcm-10-04927-s001.zip › Table S2.xlsx]

## Sheet: Table S2
Table S2 Muscle activity-related GO terms in the aspect of biological function annotated by nineteen up regulated DEPs
Smooth muscle	Cardiac muscle	Skeletal muscle	Not specific
GO:0006939~smooth muscle contraction	GO:0010667~negative regulation of cardiac muscle cell apoptotic process	GO:0007519~skeletal muscle tissue development	GO:0006936~muscle contraction
GO:0014820~tonic smooth muscle contraction	GO:0055117~regulation of cardiac muscle contraction	GO:0030240~skeletal muscle thin filament assembly	GO:0014870~response to muscle inactivity
GO:0014824~artery smooth muscle contraction	GO:0010881~regulation of cardiac muscle contraction by regulation of the release of sequestered calcium ion	GO:0048741~skeletal muscle fiber development	GO:0005862~muscle thin filament tropomyosin
GO:0014912~negative regulation of smooth muscle cell migration	GO:0060307~regulation of ventricular cardiac muscle cell membrane repolarization	GO:0043503~skeletal muscle fiber adaptation	GO:0008307~structural constituent of muscle
GO:1904706~negative regulation of vascular smooth muscle cell proliferation	GO:0010613~positive regulation of cardiac muscle hypertrophy	GO:0043403~skeletal muscle tissue regeneration	GO:0030049~muscle filament sliding
GO:1904753~negative regulation of vascular associated smooth muscle cell migration	GO:0010666~positive regulation of cardiac muscle cell apoptotic process		GO:0014873~response to muscle activity involved in regulation of muscle adaptation
GO:0048662~negative regulation of smooth muscle cell proliferation	GO:1905000~regulation of membrane repolarization during atrial cardiac muscle cell action potential		GO:0005865~striated muscle thin filament
GO:0060414~aorta smooth muscle tissue morphogenesis	GO:1905031~regulation of membrane repolarization during cardiac muscle cell action potential		GO:0006937~regulation of muscle contraction
GO:0048659~smooth muscle cell proliferation	GO:0061049~cell growth involved in cardiac muscle cell development
GO:0045987~positive regulation of smooth muscle contraction	GO:0055010~ventricular cardiac muscle tissue morphogenesis
GO:0070471~uterine smooth muscle contraction	GO:0060048~cardiac muscle contraction
GO:1904707~positive regulation of vascular smooth muscle cell proliferation	GO:0055007~cardiac muscle cell differentiation
GO:1904754~positive regulation of vascular associated smooth muscle cell migration
Biological Process GO in the level of DIRECT was analyzed using DAVID v6.8 (Szklarczyk et al., 2015).
